# Supplementary material for: Soft Tissue Ewing Sarcoma Cell Drug Resistance Revisited: A Systems Biology Approach
Source: Int J Environ Res Public Health. 2023 Jul 3;20(13):6288. doi: 10.3390/ijerph20136288 (PMC10341845; doi:10.3390/ijerph20136288)
Supplement: Supplementary file 1 [file ijerph-20-06288-s001.zip › Table S1.xlsx]

## Sheet: GSE118871_Samples
GSE118871
GSM3349463	A673 Parental DMSO R1
GSM3349464	A673 Parental DMSO R2
GSM3349465	A673 Parental DMSO R6
GSM3349498	A673 Parental DMSO R1 (dataset 2)
GSM3349499	A673 Parental DMSO R2 (dataset 2)
GSM3349500	A673 Parental DMSO R6 (dataset 2)
GSM3349469	A673 SP-2509 Drug resistant DMSO R1	exposure of parental A673 cells (control) to SP-2509 over a seven-month period (100 nM increments)
GSM3349470	A673 SP-2509 Drug resistant DMSO R2
GSM3349471	A673 SP-2509 Drug resistant DMSO R3
GSM3349472	A673 SP-2509 Drug resistant SP-2509 R1
GSM3349473	A673 SP-2509 Drug resistant SP-2509 R2
GSM3349474	A673 SP-2509 Drug resistant SP-2509 R3
GSM3349501	SP-2509 Drug resistant 4 months post washout R1	exposure of parental A673 cells (control) to SP-2509 for 48 hrs (2 uM)
GSM3349502	SP-2509 Drug resistant 4 months post washout R2
GSM3349503	SP-2509 Drug resistant 4 months post washout R3
GSM3349504	SP-2509 Drug resistant 6 months post washout R1
GSM3349505	SP-2509 Drug resistant 6 months post washout R2
GSM3349506	SP-2509 Drug resistant 6 months post washout R3
GSM3349466	A673 Parental SP-2509 R1
GSM3349467	A673 Parental SP-2509 R2
GSM3349468	A673 Parental SP-2509 R3
Parental
Responsive
Resistant

## Sheet: Resistant_vs_Responsive (DEGs)
logFC	FDR	gene_name	gene_biotype
3.37867105817054	0.0238351318925269	A2M	protein_coding
2.68232246785088	6.68816071679886e-05	A4GALT	protein_coding			Up-regulated
2.4332556637297	0.00166967536645103	AADAT	protein_coding			Down-regulated
2.27923746516519	0.000464457233638371	ABCA2	protein_coding
2.53950602915022	0.0244695436466438	ABCA8	protein_coding
4.23221287869828	8.26894730992514e-05	ABCA9	protein_coding
-2.80656201038543	0.042178493986707	ABCB4	protein_coding
-3.3292824039824	0.001204823888167	ABCC9	protein_coding
2.26882146491443	1.33862540090347e-09	ABHD11	protein_coding
2.55701503183252	0.0332835481219166	ABI3	protein_coding
-2.69912439941506	3.13772212940439E-11	ABL2	protein_coding
2.19534389089925	2.97862721480055e-07	ACACB	protein_coding
2.78712461513455	0.0208306688717208	ACE	protein_coding
3.06911186620944	0.0212866254808599	ACSF2	protein_coding
-2.43787820289142	1.02119892193972E-08	ACSL5	protein_coding
2.75913137844772	0.0295296309638085	ACVR2B-AS1	lncRNA
6.59722705545208	0.0353902235118815	ACVRL1	protein_coding
3.73236009536813	7.83598689775672e-05	ADAMTS10	protein_coding
-2.54573202177465	1.75017547229584E-05	ADAMTS15	protein_coding
-4.23011352655056	0.01106028338986	ADAMTS20	protein_coding
2.95097763568769	0.0015134012570088	ADAMTSL3	protein_coding
2.94972184786312	0.00237895171378806	ADAMTSL5	protein_coding
2.84612917432862	6.59639206398434e-06	ADGRB1	protein_coding
3.4474185857826	0.0106136084677066	ADGRE2	protein_coding
2.17697681262188	8.24503534865385e-05	ADGRE5	protein_coding
-4.38546708975349	0.04350228248376	ADGRF4	protein_coding
2.74008759881406	0.00351047069802207	ADGRG2	protein_coding
2.98840911008368	0.00201482794391323	ADRA1D	protein_coding
4.06428110921719	0.014252529092238	AEBP1	protein_coding
2.11483339136264	9.82064874037271e-05	AGTRAP	protein_coding
3.23938348939958	0.0397505962884802	AHDC1	protein_coding
2.10290583409835	0.000285385289976533	AIF1L	protein_coding
3.1827126231439	2.12665443845003e-06	AK1	protein_coding
-2.84018736472307	1.48876168519754E-38	ALCAM	protein_coding
3.55794499494709	0.0123688028659825	ALDH1A3	protein_coding
2.50731004090633	1.69364159963949e-12	ALDH1B1	protein_coding
-2.09370069450077	5.03250172870349E-10	ALKBH3	protein_coding
-5.36763856980703	0.010624815258809	ALOX5AP	protein_coding
-7.21881520973803	1.1042136669475E-07	ALOXE3	protein_coding
-2.74217080798952	0.007016828834623	ALPK2	protein_coding
5.39666986571791	0.000507527601854678	ALPL	protein_coding
3.21401059723443	0.015425423101033	AMPD3	protein_coding
5.22300568660761	0.000411812531191151	ANGPTL2	protein_coding
-3.45238120955107	0.006372735289157	ANKRD22	protein_coding
3.76059412806779	5.80274489812108e-10	ANKRD24	protein_coding
2.3772782687838	0.0448899633318611	ANKRD29	protein_coding
2.37158649638422	6.22023249705348e-06	ANKRD31	protein_coding
6.17593231204922	0.00851181712890571	ANKRD53	protein_coding
5.96088575390976	0.00181309845175214	ANPEP	protein_coding
-3.34642010251688	1.31243602635428E-11	AOX1	protein_coding
2.02490819962628	0.0169262139569706	AP4M1	protein_coding
2.09068754037914	0.00105540535879843	APBA2	protein_coding
2.0721632493596	0.000602266218054582	APCDD1	protein_coding
2.72546525595736	0.000448665859987697	APELA	protein_coding
2.23047850130759	0.00459235536386932	APLP1	protein_coding
8.45208979947017	0.00610550915427782	APOBEC3A	protein_coding
4.46158513076878	3.15662995615043e-05	APOBEC3B	protein_coding
4.8525294885123	0.00327202974098114	APOBEC3C	protein_coding
3.18269786603963	0.00597916175075413	APOBEC3D	protein_coding
3.01227783357682	6.40818911551161e-06	APOBEC3F	protein_coding
3.48908978263686	1.07642343201106e-05	APOBEC3G	protein_coding
2.23250368910585	0.0204540552406775	APOC1	protein_coding
2.81472208589295	0.00562608827196706	AQP1	protein_coding
6.69744844418589	0.0419784952239474	AR	protein_coding
6.32520834935962	0.00102834837284911	ARAP3	protein_coding
-2.05064849837094	0.010251026348333	ARHGAP24	protein_coding
2.28525791726034	0.0430264631511707	ARHGAP44	protein_coding
3.01962059930339	0.0400708363735057	ARHGEF10L	protein_coding
2.24917143899678	0.000184747508049002	ARHGEF16	protein_coding
2.77107425066439	2.52733657116378e-06	ARHGEF19	protein_coding
2.1569249468895	0.0294098257629478	ARHGEF25	protein_coding
2.0135857762996	3.42178960832002e-11	ARHGEF6	protein_coding
6.84393116013267	0.00569378113829296	ARL13A	protein_coding
6.24212977881617	0.00242447242318165	ARL4AP4	processed_pseudogene
2.587834443509	0.0277453436652499	ARMC12	protein_coding
2.67212978462912	2.72863685181735e-06	ARRB1	protein_coding
4.74307963354824	7.14481019232158e-07	ARSI	protein_coding
2.43077791947671	1.37504291148234e-15	AS3MT	protein_coding
2.07253073911183	2.97978229372265e-06	ASAP3	protein_coding
2.54959802647639	0.0144883718851827	ASS1	protein_coding
-4.68859444370728	0.01263667205234	ASXL3	protein_coding
-2.21394520009146	1.32940257171642E-05	ATF3	protein_coding
8.02403205746961	0.000117388895421369	ATG9B	protein_coding
3.16454666443169	0.000151964684540821	ATOH8	protein_coding
2.28442677038566	0.00210894978217999	ATP11A	protein_coding
8.71882701529266	9.38445775285015e-09	ATP2A3	protein_coding
3.59177554951179	0.0312816304907872	ATP5F1AP4	processed_pseudogene
2.65622641656606	0.00136328725528959	ATP5F1D	protein_coding
3.86854350022052	0.00026577102953952	ATP8B3	protein_coding
2.46915914678488	0.0139486714952387	ATXN7L3-AS1	lncRNA
3.48178233570565	0.000557078465504502	AURKB	protein_coding
3.7429713941744	0.0151265862493273	B3GAT1	protein_coding
2.92607775454047	0.0287353374203766	B4GALNT4	protein_coding
3.27811861070497	0.029174484950268	B4GALT6	protein_coding
2.49846175336153	0.0166602987264325	BAALC-AS1	lncRNA
2.63010888193786	0.0147427923556081	BAHCC1	protein_coding
2.7341321295159	0.0209651049374334	BAIAP2L1	protein_coding
2.14347623313827	0.00395710662566376	BARX2	protein_coding
-2.57559518052896	1.57939001100652E-05	BBOX1-AS1	lncRNA
4.63740259156636	0.00542002632486657	BCAM	protein_coding
4.36288660910419	0.00216623539813197	BCL3	protein_coding
3.99717080815117	0.014876658345442	BCL9L	protein_coding
2.07321489165676	0.0340717395664087	BCOR	protein_coding
2.24530206509877	0.00254430325782136	BEND7	protein_coding
-2.62870144593578	7.21041295762088E-11	BEX2	protein_coding
7.27018335868183	0.0405975729517374	BGN	protein_coding
-6.77025763189018	5.83405516587099E-05	BIVM-ERCC5	protein_coding
6.66016661123495	0.0333180731079148	BLACAT1	protein_coding
3.48234533145189	0.00034586662204511	BMF	protein_coding
3.02851331266924	0.0322709602881162	BMP7	protein_coding
-3.22883703207323	9.74714968319287E-07	BMPR1B	protein_coding
3.38137181362999	0.0258017000960663	BOK	protein_coding
2.138148099491	0.00575968772487167	BRD3	protein_coding
3.00395170103922	0.0291480325909241	BRD3OS	protein_coding
2.13500425643914	0.0023468000157569	BRME1	protein_coding
-2.37655011225269	3.50724622748929E-18	BRSK1	protein_coding
3.14214088535759	0.0393747062206492	BST2	protein_coding
2.17203585424181	0.0096288876426215	BTBD10P1	processed_pseudogene
2.98777784593788	0.00208327085534419	BTBD17	protein_coding
2.12973612390112	0.0249973799458127	BTBD19	protein_coding
2.59445326051641	0.00382086224542685	BTF3P6	processed_pseudogene
3.00367369743803	0.0193859833322861	BTG2	protein_coding
4.77761214939016	0.00396192587471534	C10orf105	protein_coding
7.26735744731916	3.51193091816711e-05	C11orf16	protein_coding
6.19637408558366	0.0324735411479515	C12orf40	protein_coding
5.04903067487895	0.0194417076808742	C15orf39	protein_coding
-2.0728335584113	5.75657626611396E-05	C17orf113	protein_coding
-3.18658823671426	0.036829359479028	C19orf18	protein_coding
2.30017966747835	0.0164979807931336	C1GALT1C1L	protein_coding
5.08626850882523	4.08553390124079e-05	C1orf220	lncRNA
2.34424959411003	0.00647535473229414	C1QTNF1	protein_coding
3.00217958850453	0.000411594416763938	C1QTNF3	protein_coding
3.03689097387602	0.00272515020712872	C20orf144	protein_coding
2.45239851065177	0.00065477487046059	C20orf197	lncRNA
2.20877265417178	0.0239198602295727	C20orf27	protein_coding
2.93853197664198	0.0157346932167578	C20orf96	protein_coding
2.21415645086209	0.000267244967225952	C21orf58	protein_coding
2.015271637561	3.45969301926102e-06	C2CD2	protein_coding
8.20073106197755	0.0480956467417356	C2CD4D-AS1	lncRNA
2.66518216860159	0.0161933136887162	C2orf16	protein_coding
2.56788496088985	0.0138120946705101	C3orf49	protein_coding
3.06887091161664	0.0411117596553467	C5	protein_coding
2.3303143271918	0.000857109129299646	C5orf63	protein_coding
2.66877755855956	0.0031386871760323	C5orf64	lncRNA
2.84232193797064	0.0221207946112692	C6orf223	lncRNA
3.50905536811006	0.00330719684548618	C8orf31	lncRNA
2.16371207984294	0.015654037048345	C9orf153	protein_coding
5.24948995797589	0.00030967027140868	CABCOCO1	protein_coding
-5.27983746739931	0.001584470120304	CACNA1B	protein_coding
-2.92054160153438	2.89921675011001E-09	CACNA1C	protein_coding
2.59837458812821	0.000395279505027197	CACNB3	protein_coding
3.56768623496778	0.0321947539466952	CACNG4	protein_coding
8.50247242516507	1.02122113226724e-15	CACTIN-AS1	lncRNA
-3.53692346126306	0.00060367178431	CADM1	protein_coding
-4.66921313036035	0.040784360487631	CALB2	protein_coding
-6.87938132648614	2.46081676718689E-06	CALCR	protein_coding
2.16912140065641	0.0209168337026312	CALM3	protein_coding
3.16207229889402	0.00117160298361792	CAND2	protein_coding
-7.27375686551031	1.01751178143669E-14	CAPZA1P4	processed_pseudogene
4.5328373138231	0.000127565360448334	CARD11	protein_coding
3.18082009220008	0.00225676955354206	CASKIN1	protein_coding
-5.35517238114658	0.008080756312077	CASP5	protein_coding
6.42383503723814	0.02507925559424	CAV3	protein_coding
2.76698501357884	0.0215274179279787	CAVIN3	protein_coding
4.28520979614576	0.00132215588742711	CBLN3	protein_coding
2.04875478434938	0.0168633671840928	CBX2	protein_coding
3.81103463262062	0.0314054690286886	CC2D1A	protein_coding
2.45658654613326	0.00568413598650146	CC2D2B	protein_coding
-2.14638663895011	0.000220759866494	CCDC148	protein_coding
4.415864725699	0.0198899033695624	CCDC180	protein_coding
2.77444262730592	0.00865070554598645	CCDC183-AS1	lncRNA
2.92485661356729	0.0250443362357865	CCDC184	protein_coding
4.2395487829829	0.000726842858631514	CCDC42	protein_coding
-2.31914483543122	0.04156303416126	CCDC63	protein_coding
2.07776641738909	0.0041288579890365	CCDC74B	protein_coding
2.61663959339876	7.7335569951538e-10	CCDC8	protein_coding
-3.0379028330848	1.60421271535648E-13	CCDC85A	protein_coding
3.90690677580926	0.00264381333499945	CCKAR	protein_coding
-2.13444645599759	0.033971599620364	CCL20	protein_coding
2.02226445599984	3.43318550134483e-17	CCNF	protein_coding
3.55823177756479	0.00504216354925159	CCNJL	protein_coding
3.31447309255495	4.04593982272238e-06	CD1D	protein_coding
7.05390646523902	0.000895132826385609	CD248	protein_coding
2.14196251701243	0.0066035124429052	CD302	protein_coding
2.01323021614238	0.0244747664142536	CD36	protein_coding
2.26539140576454	3.43807333453749e-07	CD40	protein_coding
6.0887177678998	0.000129222705252821	CD79B	protein_coding
2.43128667587175	0.0128315513576338	CDC25B	protein_coding
8.98563374205411	0.0302486996446729	CDC42EP1	protein_coding
2.85459998029013	0.0084200193069882	CDC42EP2	protein_coding
2.35244178621386	0.00148932988991642	CDCA7	protein_coding
2.45644225092076	0.00898147079443144	CDCA8	protein_coding
3.68335648258256	0.0320371131020023	CDH13	protein_coding
3.16729705917271	0.00985548985801351	CDH20	protein_coding
3.30046650084698	0.0267577620732676	CDH3	protein_coding
2.05136661313608	0.0487677268372774	CDH7	protein_coding
2.80729228334427	0.00137015487996723	CDK15	protein_coding
6.40689161505879	0.0324633460187539	CDK18	protein_coding
-2.53508403760521	7.83598689775672E-05	CDKL4	protein_coding
-2.3454557450276	2.03692151334667E-07	CDKL5	protein_coding
2.0901161263875	0.00806863644514774	CDPF1P1	processed_pseudogene
6.24072885255511	0.0164979807931336	CEACAM16-AS1	lncRNA
3.12097554171709	0.0117647851762003	CEACAM21	protein_coding
3.78785880595295	0.00333739395672412	CEBPA-DT	lncRNA
2.68241771030071	0.0189254555316264	CELSR2	protein_coding
2.9719768586638	3.5973778598859e-06	CENATAC-DT	lncRNA
2.04078421797314	1.27764349921514e-06	CENPM	protein_coding
2.02206237325761	0.019892028395998	CEP192-DT	lncRNA
2.52850548823762	0.00745849932247194	CEP250-AS1	lncRNA
3.27368818400789	1.98807129844921e-06	CERCAM	protein_coding
3.12128721702724	0.0368691586246103	CERNA3	lncRNA
-6.19228187169886	2.89921675011001E-09	CERS3	protein_coding
2.0369704129682	0.00613753072428434	CERS4	protein_coding
5.04543679770449	0.00396075987883808	CFAP73	protein_coding
2.01767387048408	0.0207262683089185	CFD	protein_coding
2.83782808353937	0.0408218694438649	CGNL1	protein_coding
2.22103737641857	0.00120816301943138	CHAF1B	protein_coding
3.68663514666944	0.0294449039138766	CHAT	protein_coding
3.9499246901183	0.00569528347627065	CHCHD3P2	processed_pseudogene
-2.072700939387	5.2393998695187E-28	CHD2	protein_coding
-2.8161607341704	0.000284352541467	CHGA	protein_coding
-4.11861399614682	0.015160455837176	CHODL	protein_coding
3.18415990166309	0.0204417620031978	CHRDL1	protein_coding
-2.10993426268778	0.022665586009467	CHRFAM7A	protein_coding
-2.11523680561037	0.003995524764175	CHRM4	protein_coding
-2.1763706805018	0.017147573596278	CHRNA7	protein_coding
3.57416182910925	0.000779460160804282	CHST1	protein_coding
3.11149578036827	0.000186760291512938	CHST14	protein_coding
-2.03451961328349	1.15240168186851E-06	CIART	protein_coding
8.51424031162914	0.0201069393160647	CIB4	protein_coding
2.67483461387794	2.19844672793024e-07	CISD3	protein_coding
7.87554989672635	0.0023256184479494	CISH	protein_coding
3.18640195849786	0.0437137066384116	CITED1	protein_coding
7.6396860942838	0.00136405807259305	CLDN18	protein_coding
6.15495699489876	0.0488751169378789	CLDN23	protein_coding
2.75351999882345	0.000932597901036302	CLDN5	protein_coding
3.01292820357479	0.0211231894732986	CLIP3	protein_coding
2.23708474189347	0.0244746625557319	CMBL	protein_coding
2.79123376808612	0.0311000742143923	CMIP	protein_coding
3.45918147803155	0.0157390340163335	CMKLR1	protein_coding
5.57938421316593	0.0384447010304091	CMTM7	protein_coding
2.32092632485681	0.0323687187296835	CMTM8	protein_coding
-7.06705454376055	4.83363757598923E-13	CNGA3	protein_coding
4.17582764799756	0.0118859902248629	CNN2	protein_coding
6.10455654162172	0.000482128712205899	CNNM3-DT	lncRNA
2.14418411129344	0.00499719264613923	CNTNAP1	protein_coding
-2.39735687735972	2.28866492343975E-20	COG3	protein_coding
2.87060253268482	0.00409815973759925	COL10A1	protein_coding
12.35749395815	0.0165602333618062	COL1A1	protein_coding
5.58247540669174	0.00566092209958393	COL1A2	protein_coding
4.42758060968869	0.00369154498515244	COL2A1	protein_coding
2.88008705658488	0.0106336694274014	COL5A3	protein_coding
3.25947358110636	0.000527544573537244	COL6A1	protein_coding
3.05890343977493	0.000489015886136084	COL9A2	protein_coding
2.29415210195665	0.0150763983622804	COLEC12	protein_coding
2.95662539475094	0.00901951547921583	COLQ	protein_coding
3.61020981872733	9.68410299675065e-06	CORO2A	protein_coding
2.75530981443733	3.12568113204789e-06	CORO6	protein_coding
2.84514772908403	0.00840431538206256	CPAMD8	protein_coding
-2.01933543400817	3.9539291627502E-06	CPEB4	protein_coding
4.58352847370465	0.0031386871760323	CPPED1	protein_coding
2.80235483812266	0.00440997683625982	CPS1	protein_coding
2.40011561727974	0.0268062161086347	CPSF6	protein_coding
2.192204261742	0.0351919981868936	CPTP	protein_coding
4.30946919317059	3.40523760794095e-08	CPXM1	protein_coding
2.75211165952547	0.0450755080912524	CRABP1	protein_coding
8.87607442079512	0.0436829587672	CRB2	protein_coding
-2.08574791635379	0.0002560202391	CREB5	protein_coding
-3.69319628553287	1.80348410909812E-28	CREBRF	protein_coding
-5.74483336239246	0.002107964563775	CRTAM	protein_coding
-2.26391163583844	2.81435279741551E-12	CRY2	protein_coding
-2.70520062478005	1.00872366857084E-06	CRYBG1	protein_coding
-4.03274792739161	0.008706064086263	CRYBG2	protein_coding
6.60504167212758	3.3114816551184e-09	CRYZL2P	transcribed_unitary_pseudogene
2.28393531169268	0.0295887531339227	CRYZL2P-SEC16B	lncRNA
-3.73759450599702	0.00077266858728	CSMD2	protein_coding
2.32603351517424	0.0423607994488619	CSNK2B	protein_coding
2.090385826326	0.000162514372531326	CST3	protein_coding
-2.71914566638279	0.005598931000815	CSTA	protein_coding
2.27600499370158	0.0219153658128478	CTB-178M22.2	lncRNA
2.96129070771483	0.00386626856947121	CTBP1-AS	lncRNA
2.43447815487579	0.00278428531408658	CTBP1-DT	lncRNA
7.89471030949198	7.92751824178584e-05	CTCFL	protein_coding
2.86696767020739	0.00469266843023711	CTDSP1	protein_coding
2.5562690783618	0.000141736635168061	CTDSPL	protein_coding
-2.55084045956801	8.27833763641276E-15	CTH	protein_coding
2.59922788432486	9.33286161890504e-05	CTSF	protein_coding
2.70199969053216	0.00168964161527082	CTSH	protein_coding
2.01289373331588	0.000916888022127263	CTSL	protein_coding
2.41916785476966	0.0285480039391896	CTTNBP2	protein_coding
-2.09275537915036	0.001113800617306	CUBN	protein_coding
-3.80883018617245	0.000310972933308	CXCL8	protein_coding
3.73966972111606	0.00155608013820279	CXCR4	protein_coding
2.0728770671561	0.0473139449785632	CXXC4	protein_coding
2.44049930091641	8.62542940857426e-14	CXXC5	protein_coding
2.28751322631883	0.00776315106160629	CYBC1	protein_coding
5.8481148311473	3.41708142366082e-05	CYGB	protein_coding
-3.13785269339428	0.002308923159768	CYP19A1	protein_coding
2.25568219748938	0.00592008822887528	CYP1B1	protein_coding
2.45459563155914	0.0211664078704955	CYP4F22	protein_coding
2.23017015415554	0.0243507350117871	CYP51A1P3	processed_pseudogene
2.26810057758207	3.04323706101307e-07	CYP7B1	protein_coding
2.83420039950497	0.00856362637933024	CYTL1	protein_coding
4.48375763947016	0.00624999143893541	DAAM2	protein_coding
8.44020589235027	0.00201382977634195	DAAM2-AS1	lncRNA
3.10011245766805	0.0261521253384933	DAB1	protein_coding
3.9532123714858	0.0125741119164252	DAB2IP	protein_coding
2.07770078193649	0.0356144058735027	DAPK1-IT1	lncRNA
2.2152152589025	0.00013173129280355	DAW1	protein_coding
3.54813444434736	0.0180416673531177	DBNDD1	protein_coding
-2.07499563885348	0.000393700160335	DCDC1	protein_coding
-5.28053163939071	2.76687491389438E-05	DCDC2C	protein_coding
-3.0789005412525	0.02077327698564	DCT	protein_coding
7.10815642306303	0.00941516710762707	DCXR-DT	lncRNA
-3.16591200016298	3.66404228396044E-11	DDIT3	protein_coding
2.04540170693626	0.0223594850648093	DDN-AS1	lncRNA
2.13594955774041	0.0220411352414671	DELE1	protein_coding
11.8580599380095	0.0496477064101234	DENND2A	protein_coding
2.08105978983676	0.00160505641372453	DEPDC1P1	processed_pseudogene
3.0353322566003	0.00927862444205062	DERL3	protein_coding
7.46870307219524	0.0484762928265589	DES	protein_coding
3.17709168901475	0.000397432000684261	DGAT2	protein_coding
5.15894635909495	0.0186359725691327	DGCR5	transcribed_unprocessed_pseudogene
-2.45532466451503	0.000575747164087	DGKI	protein_coding
2.4365257136149	0.0413898726027539	DHRS3	protein_coding
2.76079766815582	0.0133788092084182	DIAPH3-AS1	lncRNA
6.05884330851331	0.0104063289840663	DIO3	protein_coding
-2.81138455074797	3.78472039550625E-16	DLGAP1-AS2	lncRNA
8.15189658835398	0.00149974021254657	DLX4	protein_coding
2.33131582598089	0.00260299660673152	DLX6	protein_coding
2.69578307216528	5.91441904920084e-08	DLX6-AS1	lncRNA
-3.00625987194929	0.033671776230578	DMP1	protein_coding
4.06778720168802	0.00517108524861797	DMRTA2	protein_coding
-4.86270198834355	1.43436427262863E-54	DNAH17	protein_coding
-4.56893564516495	4.6629362576261E-09	DNAH17-AS1	lncRNA
-3.19900111122501	0.002811062846692	DNAH6	protein_coding
-3.79205452219696	1.76831151846102E-55	DNAJB9	protein_coding
2.91992041799326	2.8954723321731e-08	DNAJC22	protein_coding
-2.17127603423685	7.23533744101198E-11	DNAJC24	protein_coding
-2.71764630447487	1.86235808610183E-31	DNAJC3	protein_coding
-3.66030826651215	0.001122834431305	DNAJC6	protein_coding
4.36888029920828	8.65869280764362e-05	DNM1	protein_coding
2.17227133267463	0.00138098058556216	DNM1P51	transcribed_unprocessed_pseudogene
2.34069629324643	0.00030678249786549	DNMT3B	protein_coding
-2.95119335063453	0.00293571852364	DOCK10	protein_coding
8.22953824293674	0.0111627453005109	DPP6	protein_coding
2.27754909830038	0.0244911320747759	DPRXP4	processed_pseudogene
2.03753511146454	0.0288333018723827	DPY19L2P3	transcribed_unprocessed_pseudogene
-3.44282386427947	0.042269992469144	DPYD-AS1	lncRNA
3.8050288110666	0.0416964089464155	DRD1	protein_coding
8.57645090419734	0.00167836285535824	DRD2	protein_coding
-7.56875259251169	0.000258562791157	DSC1	protein_coding
5.42515698156119	0.0438819421327791	DTD1-AS1	lncRNA
-2.60342728598885	6.71231449183153E-08	DTNA	protein_coding
-2.48623659177511	0.000216995064411	DUSP10	protein_coding
4.15293167210401	0.0446654024467165	DUSP2	protein_coding
-2.79042413593945	2.68487753892592E-09	DUSP5	protein_coding
2.8125568335291	0.0075392748141575	DUSP9	protein_coding
6.28392956590656	0.00227946089492543	DUTP7	processed_pseudogene
-2.57153703822366	0.001402483611013	DYRK3-AS1	lncRNA
2.82346970928272	0.000202407915754039	DZIP1	protein_coding
3.11945080140539	0.00010424167209394	DZIP1L	protein_coding
3.05367464160951	0.0042915212028789	E2F8	protein_coding
8.77866560396117	0.0149157278833262	EBF4	protein_coding
7.03481011222257	0.0158731564878981	EBI3	protein_coding
-3.79924917448466	0.023953451467651	EDA2R	protein_coding
-2.43416454873121	7.52149867583792E-07	EDDM13	protein_coding
-2.57617326108729	0.004100116159197	EDNRB	protein_coding
3.20155600681429	0.000701199508699424	EDRF1-DT	lncRNA
2.35368543488258	0.0144462559684015	EEF1A2	protein_coding
2.09527080686175	0.00714065525799635	EEF2K	protein_coding
9.1026093115682	0.00351699657951596	EFEMP1	protein_coding
2.67238411136798	8.30954156694404e-05	EFNB3	protein_coding
-2.06925846543146	0.020151884902524	EFR3B	protein_coding
2.83214608561189	0.0102601613350058	EFS	protein_coding
4.55406400939859	0.0162053466431754	EHD2	protein_coding
2.3888686236563	7.54232496764632e-05	EIF3EP1	processed_pseudogene
2.26261786320146	0.0207194641472236	EIF4G1	protein_coding
-2.64888072869233	8.57063058397506E-30	ELF1	protein_coding
5.65220212429385	8.5627851861095e-05	ELF3-AS1	lncRNA
2.56465040776487	0.00643276030101795	ELN	protein_coding
2.38057595040393	0.0239548560227751	ELOVL3	protein_coding
5.69368977195497	0.000256383615950949	EMID1	protein_coding
4.12458812384854	8.4504766794436e-05	EMILIN3	protein_coding
-2.69224136165783	0.01756385384174	EML5	protein_coding
2.75097702639912	4.5024782678058e-06	EMP2	protein_coding
2.40554774391458	0.0241120688057784	ENO1P3	processed_pseudogene
6.18697017200194	0.0491734990434192	ENPP7P4	transcribed_unprocessed_pseudogene
-6.54915382589505	0.000675092725468	ENTHD1	protein_coding
2.06267905275115	4.87296231522201e-06	ENTPD1	protein_coding
2.67391080734787	0.00955393884162145	EPB41L1	protein_coding
4.06828174357851	0.010909915750735	EPB41L3	protein_coding
3.45878103876631	9.73731661608243e-08	EPHA1	protein_coding
2.72595038110405	0.0270029285887928	EPHX1	protein_coding
3.36965218981394	0.0311906159427635	EPHX2	protein_coding
2.13970267512723	0.0166393099378875	EPHX4	protein_coding
2.21470481671141	0.00936130066716059	EPN3	protein_coding
2.40543325384198	0.022685538933441	ERGIC3	protein_coding
-2.02229815486813	1.34677639325603E-09	ERN1	protein_coding
-2.05701351793635	3.37393879845179E-05	ERO1B	protein_coding
3.74964846594013	0.0230676095625362	ERP29P1	processed_pseudogene
-2.24251055411382	2.10868933491182E-06	ERRFI1	protein_coding
2.75758750226812	0.0448253087659519	ERVMER34-1	protein_coding
-6.35480843879633	0.001002616529741	ESM1	protein_coding
3.63472288278352	0.00231342466330311	ESPL1	protein_coding
3.39914667545341	0.00248730793807787	ESPNL	protein_coding
-3.54263638884516	4.50305174787642E-06	ESRP1	protein_coding
3.46075023167737	0.00262493711878226	ESRRB	protein_coding
9.84952173693428	8.37990275429065e-06	ESRRG	protein_coding
2.25981753045424	0.00117758271033108	ETNK2	protein_coding
2.94956923068435	0.0209168337026312	ETNPPL	protein_coding
-3.0792187125728	0.000132729218488	ETS1	protein_coding
2.93894785353574	1.36432914110616e-08	EVA1B	protein_coding
2.8835106174566	7.57846936494444e-10	EWSAT1	lncRNA
2.15003581177516	0.0218982843214867	EXOSC3P1	processed_pseudogene
-2.45692831010107	3.41118465740995E-10	EXPH5	protein_coding
3.94350595912785	0.0303489093271686	FABP5P8	processed_pseudogene
8.28359236079087	0.00384965273871164	FAIM2	protein_coding
2.53690612174042	0.0343869756186544	FALEC	lncRNA
2.65225529832643	0.000574327920899054	FAM114A1	protein_coding
4.38754965710642	0.00550532556590959	FAM124B	protein_coding
3.58823151744501	1.13629539344201e-10	FAM149A	protein_coding
-2.5474559872836	1.18999123371181E-07	FAM155A	protein_coding
-2.379638089142	0.001525000451269	FAM155B	protein_coding
2.5539635133368	0.0204840919383237	FAM182B	lncRNA
5.67054183369936	0.00242447242318165	FAM187A	protein_coding
3.6018637818112	0.0173281431168308	FAM209B	protein_coding
2.52198446530179	0.00809075861581132	FAM225A	lncRNA
2.3587649652192	0.0164979807931336	FAM225B	lncRNA
-2.67132703888136	1.42735971745592E-12	FAM83B	protein_coding
6.33594703171104	0.0239489937742648	FAM83F	protein_coding
2.23477998369644	0.0398567364254329	FAM83H	protein_coding
3.32969908223531	0.0111582806351615	FAP	protein_coding
2.09158285662109	0.0264728582089822	FAS	protein_coding
3.46772707212675	0.0262756577481404	FASN	protein_coding
5.98822319972623	0.002483170698907	FBXL21P	transcribed_unitary_pseudogene
3.82351747317716	0.00212997449628532	FBXL7	protein_coding
2.80845676541541	1.12714428172707e-06	FCHO1	protein_coding
2.47250558543755	0.00623468757924296	FCHO2	protein_coding
-5.32893939569138	0.002346800015757	FCRL3	protein_coding
-4.07002184058362	0.037538099783097	FER1L6	protein_coding
3.12050054929096	0.0322428201942669	FEV	protein_coding
-5.37335587024205	0.00722877730873	FGF16	protein_coding
3.04242781575155	0.00250690264489773	FGF22	protein_coding
-3.95021926827395	0.001456571058286	FGF9	protein_coding
2.86873614447809	0.0219789175175848	FGFR4	protein_coding
-6.01583691815466	0.000190736981098	FHL5	protein_coding
-5.72672231444818	2.65416184797464E-09	FIBIN	protein_coding
-2.33152751953564	1.48676978329962E-16	FICD	protein_coding
6.72781704466794	0.0342469247385486	FIGN	protein_coding
8.05250829247549	2.19252041902639e-07	FIGNL2	protein_coding
-4.16556278529498	5.12909576433619E-39	FILIP1	protein_coding
-2.84836889611586	1.03946330625937E-14	FILIP1L	protein_coding
2.36664450870284	0.00127977150127599	FKBP10	protein_coding
-2.10890976838942	4.62927847223878E-37	FLCN	protein_coding
3.35657147867487	0.00172640619502078	FLJ38576	TEC
3.3285693863545	0.0137061864243242	FLOT2	protein_coding
2.44436876470859	0.00431254399836632	FLT3LG	protein_coding
2.60664279261603	0.00302522385349521	FLT4	protein_coding
7.02990767561704	0.00427085688276961	FMO2	protein_coding
3.64913992102159	0.039788553247925	FN1	protein_coding
4.63340493546245	0.0248287890550175	FNDC10	protein_coding
2.65755479936792	2.19905284367418e-11	FNDC5	protein_coding
-2.5047094915599	3.85585911968069E-42	FNIP1	protein_coding
3.42357035882765	0.0177614287093851	FOXM1	protein_coding
-2.95283965542517	0.010419681330111	FRAS1	protein_coding
3.14118725960631	0.00275170638366621	FRZB	protein_coding
3.86265855125397	0.00447810402880063	FSCN1P1	processed_pseudogene
6.32091652088662	0.00247128903423201	FSCN2	protein_coding
2.23350921378831	0.0309757394969112	FSD1	protein_coding
6.00833354114893	0.00502157473823178	FTH1P25	processed_pseudogene
3.24759115205582	0.000453222130686757	FUCA2	protein_coding
2.22406690631905	7.31961240962612e-05	FUOM	protein_coding
3.40531177162347	0.0103786404769449	FXNP2	processed_pseudogene
3.618684893414	0.0128315513576338	FXYD5	protein_coding
-2.04078574058443	6.00602591057353E-10	FZD6	protein_coding
3.91807564724329	0.0480714885853683	G0S2	protein_coding
2.01118672430099	0.00831595174836706	G3BP1P1	processed_pseudogene
3.10324077556406	0.0138016574181493	G6PC3	protein_coding
2.86403152358977	2.0852340735495e-06	GAB3	protein_coding
-6.94422579530891	1.64615191910203E-06	GABRA1	protein_coding
4.58426680231569	0.000908308401137882	GABRA4	protein_coding
-3.00337939380354	0.00863828487645	GABRR1	protein_coding
-4.15076543778788	2.51879374994707E-22	GADD45A	protein_coding
-3.27632101745253	0.001715699950344	GADD45G	protein_coding
3.15795004033422	0.0192425391118358	GAL3ST1	protein_coding
2.13538688276311	0.00125104782014256	GALK1	protein_coding
2.26036888614996	0.00243114637512278	GALNT1	protein_coding
-3.04139998627757	0.025726214273232	GALNT18	protein_coding
-4.73503250831437	5.11419989186416E-08	GALNT3	protein_coding
2.057562377678	0.00018180555775795	GALNTL6	protein_coding
2.63833711572819	1.62319654406094e-09	GAMT	protein_coding
-2.23217405143949	4.07661562015772E-27	GAN	protein_coding
3.48081470859882	0.013383799503723	GAPDHP61	processed_pseudogene
2.24088588368364	8.23160232226517e-09	GAS1	protein_coding
2.47573439333735	0.0450355361147582	GAS7	protein_coding
2.03181191010405	0.00224410574230202	GBA	protein_coding
-4.11721065948805	0.004717063987577	GCK	protein_coding
-2.62925076741747	1.11014281601925E-15	GCNA	protein_coding
-2.6262345256679	0.015354270833774	GDAP1L1	protein_coding
2.12344711670052	8.75502106837965e-05	GDF11	protein_coding
-2.59640351541809	5.83131541045571E-06	GEM	protein_coding
2.73030543199757	9.33432733107329e-06	GEMIN8P4	processed_pseudogene
-2.17202966956508	0.000402806516643	GET4	protein_coding
2.04926593210251	0.0141241107695149	GHDC	protein_coding
2.07346918231262	0.00226708996633878	GHRL	protein_coding
7.74383694534751	2.85814287719371e-05	GIMAP8	protein_coding
2.81795836349896	0.00152896263328366	GINS1	protein_coding
8.5528354413652	2.95239962203516e-12	GIP	protein_coding
2.01642886367481	0.0115464965662947	GLB1L	protein_coding
4.18539485187834	0.0396624458824113	GLI2	protein_coding
2.00710999920955	0.020118353210826	GLMP	protein_coding
6.63249254076348	0.00870457332260053	GLYCAM1	transcribed_unitary_pseudogene
3.71156317722453	0.000267342897551054	GMPR	protein_coding
2.40789782765472	0.000369093034359978	GNA14	protein_coding
2.91368681337611	7.49500290431244e-06	GOLGA8UP	unprocessed_pseudogene
-2.15621286500971	2.88349505936609E-17	GOLPH3L	protein_coding
-5.05125577526636	0.014708625172649	GOLT1A	protein_coding
3.01775214256485	0.00764050482097289	GOT1L1	protein_coding
-2.02122841626167	0.031759242895969	GPC5	protein_coding
2.87578885169277	0.0308145867669151	GPI	protein_coding
-3.93702940521759	0.011654138899511	GPR1	protein_coding
3.57772164788134	0.000332467855319342	GPR153	protein_coding
2.31353743920127	0.00881521149954033	GPR156	protein_coding
3.23287367814119	6.06674663213076e-05	GPR157	protein_coding
-4.46872055084453	2.20973657136276E-05	GPR158	protein_coding
2.59251191385719	0.00559080164178785	GPR162	protein_coding
-2.15010265918657	2.50110458340631E-05	GPR176-DT	lncRNA
7.80488978801201	0.0060625846226067	GPR20	protein_coding
-2.95216503241295	0.033735241535899	GPR65	protein_coding
4.58221846754179	0.00964976788053166	GPRC5C	protein_coding
2.95096092406046	0.000103407979593809	GPX3	protein_coding
7.66817861909074	0.015131219193787	GRAMD2A	protein_coding
3.04012771241549	0.00149406654260967	GRAPLDR	lncRNA
-2.27857184369987	0.047591736050863	GRIN2A	protein_coding
-3.0696731680242	0.02222655959101	GRIP1	protein_coding
4.81536941826668	2.40586877908445e-05	GRIP2	protein_coding
2.31200601413179	0.0400154993982384	GS1-279B7.1	transcribed_processed_pseudogene
3.02079426378536	3.79224789159196e-05	GSC	protein_coding
2.1917857964283	0.000143314853306133	GSDMD	protein_coding
3.16689136326256	0.00376624932461822	GSTT2	polymorphic_pseudogene
3.09781908767765	0.0119761951987403	GSTT2B	protein_coding
2.07389497322249	0.0280391999407899	GTPBP3	protein_coding
-2.76359217871723	8.88655522608003E-08	GUCY1A2	protein_coding
3.15872864737457	0.0187496644068282	GVINP1	transcribed_unprocessed_pseudogene
2.03780933836115	0.0337271019609574	GYG2	protein_coding
2.49262533237935	0.0235096568480276	H1-1	protein_coding
9.83444507351341	0.00164763451376547	H1-10-AS1	lncRNA
3.14198705797923	9.15997000645088e-06	H1-5	protein_coding
2.67519109992183	1.98681349088181e-05	H2AC10P	transcribed_unprocessed_pseudogene
2.91744733764789	1.9766844954716e-07	H2AC12	protein_coding
3.00230223196154	5.14662556067853e-09	H2AC14	protein_coding
2.37302166541552	1.07019785570118e-07	H2AC16	protein_coding
3.31787519273843	1.55564878067281e-06	H2AC4	protein_coding
2.22416048364886	0.00900427654788334	H2AC5P	unprocessed_pseudogene
2.08212818388041	2.60601893173424e-05	H2AC7	protein_coding
2.82672845911349	2.35636596200663e-11	H2BC10	protein_coding
2.32218116441528	2.45035246881444e-05	H2BC11	protein_coding
2.49644959449684	8.42893137053928e-13	H2BC13	protein_coding
3.18819901236797	4.21054504023734e-13	H2BC14	protein_coding
2.22811659539046	3.93839353072495e-10	H2BC17	protein_coding
3.06903040755683	1.08970073185708e-05	H2BC3	protein_coding
2.16965334277217	0.000404196894515888	H2BC7	protein_coding
2.06895771333339	0.0183795863709294	H2BU2P	unitary_pseudogene
2.4647032067756	0.00120779472931305	H3-3A-DT	lncRNA
2.18188972156764	0.000116445690871951	H3C1	protein_coding
2.54781245208643	1.18483745669934e-08	H3C10	protein_coding
3.35036629401323	4.07629167977857e-06	H3C12	protein_coding
2.40446234322814	1.00169583459518e-06	H3C8	protein_coding
2.35179774559155	2.72592956384781e-05	H4C1	protein_coding
2.59005130379133	0.000378969394242598	H4C13	protein_coding
8.04217438566424	0.000156628051562357	HAAO	protein_coding
-3.50100652563169	0.000244635109638	HADHBP1	processed_pseudogene
3.12108407419053	0.00205955273172846	HAGLR	lncRNA
2.51371267024457	4.1163270090585e-05	HAND2	protein_coding
4.71588597862946	6.73858189998144e-07	HCAR1	protein_coding
4.07933356687809	9.9616394468947e-05	HCAR2	protein_coding
5.62349793046107	2.02965941191457e-05	HCAR3	protein_coding
2.97422523598972	0.0188841936717354	HDAC7	protein_coding
-2.55330051041924	4.95450895290016E-09	HECW2	protein_coding
-3.73202467108814	4.15713867115112E-65	HERPUD1	protein_coding
-2.02310645643965	0.011458582513479	HEY2	protein_coding
4.37389361808281	0.00155071680975892	HHEX	protein_coding
-4.15706734562138	4.16853004328092E-06	HID1	protein_coding
-2.4892205305274	0.026324179837693	HIF1A-AS3	lncRNA
3.52836374912069	0.0196421390350591	HIP1	protein_coding
2.83380859314738	0.0375078320521576	HIVEP3	protein_coding
-2.08045720585586	1.91733256320926E-08	HK2	protein_coding
-2.18504263179904	0.004563162871607	HKDC1	protein_coding
2.08994970233256	0.0194823733674988	HLA-DMA	protein_coding
3.33245329001553	0.0198934781134924	HLA-DMB	protein_coding
2.04843728039959	0.00250623470973938	HLF	protein_coding
-2.01685634444206	4.35277491518944E-07	HMGCL	protein_coding
2.39544870913746	0.00183557125199868	HMGN2P15	processed_pseudogene
2.34426531200294	0.0341729927521186	HNRNPA1P14	processed_pseudogene
2.68869209133433	0.00875320917121967	HNRNPA3P11	processed_pseudogene
-2.46907286583247	2.31011999863629E-12	HNRNPCP1	processed_pseudogene
3.44602349578512	0.0180011305880519	HNRNPMP1	processed_pseudogene
3.47271336293729	0.000140048514055698	HOTAIR	lncRNA
8.01465315904965	0.0169078193511937	HOXA5	protein_coding
4.45979740918313	0.00138287714981397	HOXC12	protein_coding
2.9138213315576	0.00696864525044679	HOXC4	protein_coding
2.38497596959221	0.0380467990590469	HOXC-AS1	lncRNA
5.90790064648898	0.048454050014872	HPCA	protein_coding
2.52354592325222	0.00410415794030657	HPDL	protein_coding
2.23999185306938	0.000669691613589249	HPS6	protein_coding
-5.27361258886691	2.84807088827267E-23	HRK	protein_coding
-3.47570449536427	0.013540726966909	HS6ST2	protein_coding
3.08060634682216	0.00513397957480123	HSD11B2	protein_coding
2.36495348750128	0.0269826330570693	HSD17B1	protein_coding
2.84073736666052	0.000467868418783271	HSD17B1-AS1	lncRNA
-2.32267570635653	6.35285100821731E-05	HSD17B7P2	transcribed_unprocessed_pseudogene
2.72197050129432	0.0103276375801818	HSD3B7	protein_coding
-3.30306752781874	9.42537228318174E-18	HSPA5	protein_coding
-2.71078934339703	5.46063692396981E-07	HSPA5P1	processed_pseudogene
3.83342585100837	0.00012213720238031	HSPA8P16	processed_pseudogene
4.61115138630479	0.000384428372940855	HSPB1	protein_coding
6.29623039610837	0.00865911492115581	HSPB1P1	processed_pseudogene
3.4843529365051	0.0244883339657264	HSPG2	protein_coding
-4.29038999284666	0.001096602620873	HTR2A	protein_coding
2.39336343281348	0.00805858797252951	HTRA1	protein_coding
3.17653016430223	7.4247536815281e-05	HTRA3	protein_coding
2.25838683455872	0.0150412827441644	HVCN1	protein_coding
7.41965976087115	4.18488134340253e-07	HYAL1	protein_coding
2.17434046565748	5.36169565931785e-09	HYAL2	protein_coding
-2.05664253612986	2.01901582757218E-18	IBA57	protein_coding
5.06863579552601	0.018592579634371	ICAM4	protein_coding
-2.14649685934505	0.000317651879347	IFI16	protein_coding
4.99134886046274	0.0188938602329488	IFI30	protein_coding
4.27048923454169	0.00301658728467099	IFITM2	protein_coding
2.00807615814661	0.00302109108820689	IFITM3	protein_coding
3.77752335365996	0.0055874234624137	IFITM9P	processed_pseudogene
2.72421006632894	0.0352919134766543	IGFALS	protein_coding
2.77718429423596	0.00916256463187073	IGFBP4	protein_coding
3.14320261598111	0.00947395770773443	IGFBP7	protein_coding
4.14088633839627	0.00155608013820279	IGSF10	protein_coding
2.05186107962714	1.07810960481134e-05	IKBKE	protein_coding
-4.6747387678035	0.001213981997232	IL10RA	protein_coding
2.41864043942848	0.00158984349096035	IL11RA	protein_coding
-3.98699773647796	0.015075953236312	IL13RA2	protein_coding
-2.11253365249801	0.04418386724744	IL1RAPL1	protein_coding
2.23202170595681	0.0198934781134924	IL21R	protein_coding
10.1387751216456	0.0027489627723393	IL2RB	protein_coding
2.64089098110376	0.0264441978497152	IL33	protein_coding
2.99083972696389	0.0126163594423558	IMPDH1	protein_coding
-2.30770070215722	0.000593546275013	IMPG2	protein_coding
3.58888490344388	3.70950543983424e-09	INKA1	protein_coding
8.10716865416774	0.00454009160706554	INKA2-AS1	lncRNA
7.39206723942337	0.00160526478730714	INSYN1	protein_coding
-2.81317903221294	2.44809858145778E-07	IPCEF1	protein_coding
2.00835342030913	0.00808450913844991	IPO5P1	transcribed_processed_pseudogene
2.30453156575333	0.00157762956144653	IQSEC2	protein_coding
2.58092459668317	0.00182607798301254	IRAG1	protein_coding
8.29558856840892	4.25933970203617e-11	IRAG1-AS1	lncRNA
2.5207192760854	0.00948232903673258	IRF2	protein_coding
-2.0119253039045	0.008122254512816	IRGM	protein_coding
2.34857973932393	0.0059032661117252	ISL2	protein_coding
3.57691222594618	2.60601893173424e-05	ISYNA1	protein_coding
2.38883248012436	0.00606641837005879	ITGA9	protein_coding
3.18843675536086	0.000184742787867212	ITGA9-AS1	lncRNA
6.29058011091795	0.000411842542816901	ITM2BP1	processed_pseudogene
2.47572641149157	0.0257907056019422	ITPK1-AS1	lncRNA
2.22253553342909	1.64299090073358e-07	JADE2	protein_coding
2.74298291039832	0.0321133525325352	JUP	protein_coding
3.90204296215475	0.000407530489882582	KANK2	protein_coding
2.43118679058638	0.0357824161934041	KASH5	protein_coding
2.62406487096184	0.0280854410667198	KATNBL1P3	processed_pseudogene
3.79541983517123	3.32795041455235e-12	KAZALD1	protein_coding
-3.5642329590494	4.46214462717437E-08	KBTBD8	protein_coding
3.18762240851063	0.00121553762856517	KCNA2	protein_coding
3.33129214065449	0.0228616413351708	KCNAB3	protein_coding
-3.99615041260357	0.047963374878382	KCNB2	protein_coding
2.32761678963732	0.0337060717320848	KCNC1	protein_coding
2.42331950792391	0.000396519100373464	KCNC4	protein_coding
2.33417140312628	7.59100888181532e-10	KCNE3	protein_coding
2.43803283579704	0.00182112825813094	KCNH2	protein_coding
4.42914533262171	0.00159952834148611	KCNJ12	protein_coding
6.41097878708881	0.0186983934198993	KCNJ18	protein_coding
-3.23478420510842	0.013378006406027	KCNJ4	protein_coding
7.36594583072735	0.0031386871760323	KCNJ8	protein_coding
3.36985214258687	0.0238844075428796	KCNK3	protein_coding
2.44919879532049	0.0335920265413983	KCNK7	protein_coding
2.95594570105983	0.0421910727272478	KDM2B-DT	lncRNA
2.41485131383236	0.011051789898677	KIAA0930	protein_coding
4.53137705701532	0.0428106171295516	KIAA1549	protein_coding
2.32452452597928	0.00817644489845173	KIAA1671	protein_coding
2.86683850510137	0.00868389144298814	KIF18B	protein_coding
6.73941168119361	0.0333975712540615	KIF1C-AS1	lncRNA
4.86211016695978	7.55957852657741e-06	KIRREL1-IT1	lncRNA
7.46486136801403	0.00160146011770326	KIRREL3	protein_coding
2.01452791501163	0.0114037708186974	KIT	protein_coding
-3.40372836014701	1.03851309942393E-05	KITLG	protein_coding
-2.76831583355674	0.000677647180618	KLF4	protein_coding
-3.2383757576012	1.05108876455502E-16	KLF5	protein_coding
-2.19499086837454	6.84695224670285E-08	KLF6	protein_coding
2.06316340562676	3.22400286853227e-07	KLHDC8B	protein_coding
2.02052387753952	0.00627636094988886	KLHDC9	protein_coding
-2.47099691924545	2.43690927600037E-14	KLHL28	protein_coding
2.78812006961994	0.00102758309943851	KLRG1	protein_coding
4.72104963633619	0.027920591833154	KNDC1	protein_coding
2.71139625258715	0.0307157068629915	KPNA2	protein_coding
3.57327722860375	4.18488134340253e-07	KREMEN2	protein_coding
4.19165790287641	1.11388889314443e-05	KRT127P	unprocessed_pseudogene
3.74019229188399	0.00937612055278927	KRT17P1	transcribed_unprocessed_pseudogene
6.07578046650231	0.000414710714200303	KRT17P2	transcribed_unprocessed_pseudogene
2.26703928704917	2.52307244065328e-05	KRT18	protein_coding
3.05146448646309	0.0302486996446729	KRT18P10	processed_pseudogene
2.04528093293734	0.0408968900474448	KRT18P11	processed_pseudogene
2.18418109124332	0.0395681727854514	KRT18P15	processed_pseudogene
3.75339428725561	0.0223403835626763	KRT18P16	processed_pseudogene
2.55322753765599	0.0280608395681877	KRT18P28	processed_pseudogene
5.91822772082126	0.0360994773520802	KRT18P61	processed_pseudogene
-11.251706729254	8.28275319279962E-21	KRT33B	protein_coding
-5.55036606709944	9.47498318843365E-06	KRT34	protein_coding
-5.32464729861328	0.007156013843286	KRT75	protein_coding
2.6792271098048	0.0196578609194699	KRT8P36	processed_pseudogene
-3.59275791554665	6.42826532606572E-06	KRT8P9	processed_pseudogene
4.14207721206062	0.0282810282439596	L1CAM	protein_coding
2.32243661334646	0.000225060961601011	L3MBTL1	protein_coding
-2.0653240802818	2.6496295605266E-06	L3MBTL2-AS1	lncRNA
6.44675473095089	0.0404754236735082	LACRT	protein_coding
-4.48047620119706	0.000131833648319	LAMA1	protein_coding
2.9677071137132	0.00101152766693354	LAMA5	protein_coding
-3.50174904681629	1.26580502158044E-06	LAMP3	protein_coding
9.51146549123315	0.0136071639796834	LBHD2	protein_coding
-2.10704747107718	0.002333580347677	LCP1	protein_coding
2.27679934799128	0.0006292158279721	LDLRAP1	protein_coding
2.91602192365725	0.0188179599194615	LGALS3BP	protein_coding
4.99176261858884	0.0126343362732779	LGI2	protein_coding
3.13747004317835	0.0074018574857455	LGR5	protein_coding
6.7513127816778	0.0401867528185342	LHX6	protein_coding
3.12964412558956	0.0226247551563832	LIMK1	protein_coding
2.58195270184026	0.0295296810563261	LIMS2	protein_coding
5.43168420810917	0.00826968592948493	LIN28A	protein_coding
2.50667748825808	0.0207809159477412	LINC00106	lncRNA
6.69995652161963	0.0323687187296835	LINC00269	lncRNA
3.04795273714944	1.36047416694019e-07	LINC00337	lncRNA
-3.57220043651089	1.95994787689717E-07	LINC00355	lncRNA
6.18366957467166	0.000669545729813962	LINC00421	lncRNA
-3.20078482066172	0.000374788075808	LINC00431	transcribed_unprocessed_pseudogene
6.51370538703309	0.00101152766693354	LINC00506	lncRNA
-5.11184773856518	0.00031837785592	LINC00520	lncRNA
5.56101895008698	0.0406398704912087	LINC00557	lncRNA
-2.00641798292011	9.30084659535637E-05	LINC00563	lncRNA
-2.62063919583412	0.001525000451269	LINC00571	lncRNA
-7.82694900177719	1.01866491979072E-06	LINC00643	transcribed_unitary_pseudogene
-7.50760250789153	1.44613119170364E-15	LINC00698	lncRNA
-2.77320896738489	0.018871165450607	LINC00702	lncRNA
2.92064705179093	0.00654760621700641	LINC00861	lncRNA
5.83202468312492	0.0051343867776833	LINC00870	lncRNA
-4.04323501933446	0.008733877547636	LINC00958	lncRNA
3.90661271104221	0.0146753218944737	LINC00996	lncRNA
3.58708720529691	0.0154079645961257	LINC00997	lncRNA
-2.85428299553916	0.045288274543626	LINC01033	lncRNA
2.13018038442199	0.0471949638646535	LINC01144	lncRNA
2.31981657779357	0.000446165055582855	LINC01186	lncRNA
2.67394029380579	0.0146445155845643	LINC01238	lncRNA
5.76326659255182	0.0206553186102433	LINC01262	lncRNA
-4.87777593967837	0.00614855681966	LINC01397	lncRNA
-3.23165036458547	1.20771781127902E-14	LINC01480	lncRNA
2.06600820694684	0.00238526423094832	LINC01503	lncRNA
-6.69613513108224	0.000149357299059	LINC01516	lncRNA
-4.5844578913754	0.002152371485151	LINC01583	lncRNA
-4.19722477811038	0.003239447038437	LINC01602	lncRNA
-2.03511775198335	0.013199731980043	LINC01605	lncRNA
-2.49765017799864	0.000183251065877	LINC01619	lncRNA
7.11674566835587	0.00555389519274571	LINC01625	lncRNA
2.26293033041151	0.0339413260175336	LINC01630	lncRNA
-5.0522994107259	0.000103407979594	LINC01647	lncRNA
7.83967802704473	2.33452433976977e-05	LINC01811	lncRNA
-2.10106017853763	0.037687921851292	LINC01931	lncRNA
2.58404765589302	0.00102625417493426	LINC01952	lncRNA
-2.00903430295834	0.034071739566409	LINC02018	lncRNA
3.33699496930805	0.000553269688596232	LINC02026	lncRNA
4.41551246886668	0.027460930509045	LINC02037	lncRNA
-3.33372797384615	4.47371116958083E-15	LINC02085	lncRNA
-4.78927371945868	0.002091603155134	LINC02154	lncRNA
-7.56953865238573	6.42826532606572E-06	LINC02192	lncRNA
7.51914705499097	9.47638232705667e-06	LINC02268	lncRNA
-4.23320501503126	0.011701140014278	LINC02318	lncRNA
2.44805270689199	0.00252602762666078	LINC02362	lncRNA
7.08558581654978	0.000701199508699424	LINC02363	lncRNA
-6.36074800711874	0.001124781449296	LINC02392	lncRNA
3.10287725624974	0.0403017239560838	LINC02456	lncRNA
2.48721998861113	0.0335252911039201	LINC02458	lncRNA
-4.35791919579089	0.032852005146644	LINC02485	lncRNA
6.06204852198261	0.000157900874485848	LINC02499	lncRNA
7.03938273681427	0.00280682434571946	LINC02618	transcribed_unitary_pseudogene
4.72650930758829	9.46533171250815e-09	LINC02691	lncRNA
7.42726548153524	0.0011293693667371	LINC02697	lncRNA
3.80533545274764	0.041282243021333	LINC02701	lncRNA
3.75757601983972	0.0319866998078122	LINC02709	lncRNA
6.52246010847401	0.017927208764531	LINC02723	lncRNA
-3.70042414618089	0.011022576543417	LINC02739	lncRNA
-6.19515133521207	0.00121118605135	LINC02742	lncRNA
-2.69003465739802	0.016361250821749	LINC02757	lncRNA
6.11564589729985	0.0105813406749395	LINC02783	lncRNA
4.68840533323816	0.0142952183984361	LINC02789	lncRNA
2.08398718316975	0.0416616124938132	LINC02809	lncRNA
7.02034249791688	0.0087726836817866	LINC02870	lncRNA
3.73458990316009	9.11889691634931e-05	LINGO1	protein_coding
-3.57901815600967	1.26094450252372E-07	LIPG	protein_coding
2.49712590772736	0.0478093844168479	LITAF	protein_coding
3.66239416195106	0.0112875119175357	LMCD1	protein_coding
2.23683730617414	0.0045320340277868	LMNB1	protein_coding
2.61081801101817	0.00474421171488607	LMO3	protein_coding
3.47115349257676	0.00244494719777906	LOXL1	protein_coding
2.6925179713644	0.0250427620456417	LOXL1-AS1	lncRNA
3.1473423016609	0.0140977429555022	LOXL2	protein_coding
2.19958033111252	0.00285032261363598	LOXL3	protein_coding
2.25538588409354	0.00367323315604429	LOXL4	protein_coding
3.33741946819513	5.16636864545667e-05	LPAR4	protein_coding
3.09697507182261	0.000255009181460898	LPIN3	protein_coding
4.29641358651995	0.0429502207133145	LPL	protein_coding
-3.78252812341227	0.014109583700932	LPO	protein_coding
-3.297714632665	0.017724476786487	LRAT	protein_coding
-3.92148560839721	0.00015732088485	LRCH2	protein_coding
9.10753503561195	0.000363181804448242	LRFN1	protein_coding
8.0239807315443	0.000908308401137882	LRG1	protein_coding
-2.60104631027617	6.60899321196265E-07	LRP1B	protein_coding
2.01658260435945	0.00179639817593764	LRP2BP	protein_coding
-2.65230407741814	7.45226598053477E-05	LRRC2	protein_coding
2.46069932963028	0.00592998863089123	LRRC3	protein_coding
2.14981724265699	6.22023249705348e-06	LRRC45	protein_coding
-2.04319785427591	3.12851047710574E-18	LRRC49	protein_coding
2.48929463695072	0.0220947732173159	LRRC61	protein_coding
4.07310282112262	3.01290494035733e-05	LRRC73	protein_coding
4.00013574831508	0.00959338597490866	LRRC75B	protein_coding
2.03230253805732	0.0470404601172732	LRRIQ3	protein_coding
7.54607546793298	0.00222425023585626	LSMEM2	protein_coding
2.04910663182161	0.00496679240757646	LSR	protein_coding
2.82382344055285	0.0020510930951324	LTBP3	protein_coding
2.27768109934462	0.00459235536386932	LTBR	protein_coding
3.55519021385136	0.0229309461224572	LURAP1	protein_coding
-3.81203407374227	1.38205489762057E-09	LURAP1L	protein_coding
-3.26023009044294	9.52624332758354E-05	LURAP1L-AS1	lncRNA
2.54519114929777	6.06674663213076e-05	LY6E	protein_coding
2.00501074926635	0.0049550614879434	LY6E-DT	lncRNA
-2.41454821383198	0.006756465445571	LY96	protein_coding
3.09308160271567	0.00299055893602259	LYN	protein_coding
2.11841784878855	0.0263367010785044	LYNX1	protein_coding
-2.29643622588575	2.19287916279442E-07	LYPD1	protein_coding
-2.21176698543102	9.47160072587437E-22	LYSMD3	protein_coding
-2.03447735764309	0.001814701135645	MAFF	protein_coding
2.79139382412719	0.0309323114708789	MAGI2-AS3	lncRNA
5.70508408161091	0.015958399204489	MAMDC2	protein_coding
3.42051914660203	0.00065579050091066	MANEAL	protein_coding
2.21792849242201	0.0358568048362219	MAP3K3	protein_coding
3.21595160478433	6.16202971590669e-05	MAP3K6	protein_coding
3.50696847021489	0.00237693297384913	MAP7D2	protein_coding
2.52969708992811	0.00153204574048242	MAPK12	protein_coding
2.28080772335721	0.000599208409914531	MAPK15	protein_coding
5.16951264211784	0.00840682240791344	MAPT	protein_coding
3.34099040792981	0.00748930185143092	MARVELD1	protein_coding
2.67244613845068	0.00168987178141424	MAST3	protein_coding
-2.57414387252192	9.05694214937347E-05	MAST4	protein_coding
3.76159774361967	0.00943422718930996	MATK	protein_coding
2.51068476144105	0.00319685287250409	MAVS	protein_coding
2.37811840532667	0.0343130729454973	MAZ	protein_coding
5.66291893342868	0.00965110336536115	MBD3L2	protein_coding
4.99868334002945	0.00808558518606733	MBD3L2B	protein_coding
3.52887103729301	0.0158316547380528	MBD3L3	protein_coding
3.99641204893648	0.00536134832642524	MBD3L4	protein_coding
3.71926225058051	0.0104706649745956	MBD3L5	protein_coding
-2.41530760085848	6.28410505490956E-25	MBNL2	protein_coding
-3.11160114540003	0.003510525512422	MC5R	protein_coding
-2.11373086080655	4.44508178056314E-10	MCF2	protein_coding
-4.9801173546977	1.31923438016697E-08	MCF2L	protein_coding
2.124621487218	0.0165436057269584	MCRS1	protein_coding
-2.49929620167332	0.003977202325113	MCTP1	protein_coding
2.69337549420933	0.00870457332260053	MEIS3	protein_coding
6.36091980265397	0.00493730459536763	MEIS3P1	processed_pseudogene
6.94935527563027	0.0111627453005109	MESP2	protein_coding
2.57806328408925	3.89235901956104e-05	METRN	protein_coding
4.63413911214732	1.03218790736788e-09	METTL7A	protein_coding
2.27416307111684	9.04394591949378e-06	METTL7B	protein_coding
4.02110409572663	0.00284454475089546	MFAP2	protein_coding
5.06231645537874	0.0429384430489981	MGAT3	protein_coding
2.66407504358139	2.57760881509778e-05	MGST2	protein_coding
4.09388046019441	0.00550853720116054	MID2	protein_coding
3.31068566813746	0.0205375328254808	MIR193BHG	lncRNA
7.02538287449132	1.72905783900724e-05	MIR3663	miRNA
3.90746191918574	6.96601765321698e-05	MIR3663HG	lncRNA
2.43772866316736	0.000934328895358621	MIR548D1	miRNA
-3.48068555836619	0.013580803707525	MIR7-3HG	lncRNA
-3.37239566670984	0.006245222151932	MIR99AHG	lncRNA
2.97571420964599	0.00870457332260053	MIXL1	protein_coding
8.26594831352876	0.00427625345753091	MLIP	protein_coding
-2.15086712680019	0.001669675366451	MMP10	protein_coding
2.25767030590755	0.032250133877636	MMP24OS	protein_coding
2.79177757635557	0.00427659343292744	MMP9	protein_coding
3.93920002741585	0.00971947133745267	MMRN1	protein_coding
3.11996747444956	0.0262756577481404	MN1	protein_coding
2.53413032296713	0.041203629539898	MNT	protein_coding
4.04550195978149	0.000375647214160967	MOCS1	protein_coding
-2.08583813193801	1.09998271653848E-08	MORN4	protein_coding
-5.12142512845513	1.16460198151712E-05	MOV10L1	protein_coding
9.75851483905761	0.000152041448054149	MOXD1	protein_coding
3.28698038111923	0.00242857067303522	MPP2	protein_coding
-2.47161251450794	6.59658136782222E-06	MPZL3	protein_coding
2.45026208629039	0.00874664418490062	MRPL4	protein_coding
2.88867614702528	0.0362443768098041	MSN	protein_coding
-2.18392197112583	0.029141161231107	MT1E	protein_coding
-4.08421398136779	1.1831326948797E-17	MT1G	protein_coding
-5.60627578071248	0.004907052356069	MT1H	protein_coding
-2.02990938458282	0.005652571859195	MT1XP1	processed_pseudogene
5.2571166817785	0.00566092209958393	MTND4P23	unprocessed_pseudogene
3.07619144720757	0.04737141359299	MT-TF	Mt_tRNA
3.35776573332778	0.0378036091111847	MVB12B	protein_coding
-2.7937961547532	1.90648562169091E-07	MXD1	protein_coding
2.94637096494755	0.000652096906102805	MXRA8	protein_coding
6.85475761374264	0.0070672868718895	MYB-AS1	lncRNA
-4.6639146473191	0.006778678784331	MYBPC1	protein_coding
-4.85369137716534	2.45484547657451E-10	MYCT1	protein_coding
3.13107260486286	0.038619552891823	MYEOV	protein_coding
-3.78587004748887	0.019000295953564	MYH1	protein_coding
6.56280810986079	0.0187911395955094	MYH16	transcribed_unitary_pseudogene
8.2864192260625	0.00153423749711862	MYL10	protein_coding
2.07747116263148	0.00847578719586094	MYO18A	protein_coding
2.19122159506094	0.0396449090470158	MYO6	protein_coding
-2.49808216728119	0.013403692529129	MYO7B	protein_coding
2.74370240059445	0.0013352348687731	MYORG	protein_coding
2.70289834169632	0.0207809159477412	NAA40	protein_coding
2.27689210460739	4.63665454645799e-06	NAAA	protein_coding
3.27532064196606	0.00380220338428489	NAALADL1	protein_coding
2.20779145589878	0.0204017082654717	NACC1	protein_coding
2.51887563370081	0.00379656140593154	NANOGP5	transcribed_processed_pseudogene
-3.14777705297971	2.74561484170111E-07	NAP1L3	protein_coding
2.26871991512644	0.00703800893325317	NAT8L	protein_coding
2.656823578093	0.00243324168886909	NAV1	protein_coding
-2.60904926230982	2.25806758949806E-09	NAV3	protein_coding
2.8669825256341	0.0440475689092316	NBEAL2	protein_coding
-3.65203502579014	0.008821663493842	NCALD	protein_coding
-2.08748665660824	6.84695224670285E-08	NCAM2	protein_coding
-3.52863294609141	0.000191650125672	NCF2	protein_coding
2.31456673701631	0.0335509852647007	NCKAP5-AS1	lncRNA
2.23281202680972	0.00934656258556722	NCKIPSD	protein_coding
2.98009455836229	0.0300995744713634	NCOA5	protein_coding
2.29797242176005	1.48742263550498e-06	NDRG2	protein_coding
5.43709614639259	0.0149352698413785	NDUFAB1P1	processed_pseudogene
2.23631818044244	0.00225231554267333	NDUFB1P1	processed_pseudogene
-3.45313832781823	2.54615649553727E-09	NEBL	protein_coding
-2.05079538939594	4.93068346189332E-10	NEDD4	protein_coding
-3.46598265395623	0.001094930131311	NEFH	protein_coding
-3.80943337091153	2.61751489864931E-05	NEFM	protein_coding
2.00223632406155	0.00990898457273887	NEK8	protein_coding
-3.49150489023881	0.006785729871535	NELL1	protein_coding
5.036790656976	0.00270152213384902	NES	protein_coding
2.82004673877306	0.0154079645961257	NEURL1B	protein_coding
3.9655775335678	0.00779131837340001	NEXMIF	protein_coding
7.72364558849733	0.00492725416504212	NFAM1	protein_coding
2.86565372602258	0.0119322028587163	NFATC1	protein_coding
4.34839968201863	0.000190805762507947	NFATC4	protein_coding
4.52994686063702	0.0156243340819268	NFIC	protein_coding
4.77317873171014	0.0223777865941892	NFIX	protein_coding
-4.36547539158033	0.000780557821316	NFYAP1	processed_pseudogene
-8.13624611413747	5.95793833622957E-16	NGF-AS1	lncRNA
6.6228562735778	0.00668960377550432	NHLRC4	protein_coding
4.40117704926211	0.0129634438369671	NHSL2	protein_coding
4.10943982856813	0.000813415961831858	NID1	protein_coding
2.96878858130673	8.64898450616252e-06	NINJ1	protein_coding
2.79938598160522	0.0253058210305568	NIPAL2	protein_coding
2.88093686168286	1.97359095870252e-06	NKAPP1	transcribed_processed_pseudogene
3.470446991096	0.00168709141873401	NKX2-2	protein_coding
3.81689166013447	0.00354676058396535	NKX2-4	protein_coding
2.60527360338662	0.0158057731366567	NMB	protein_coding
-3.20513745510797	0.015584867905595	NMNAT2	protein_coding
-2.12603773008011	0.022939692632503	NMRAL2P	transcribed_unprocessed_pseudogene
3.76978576699505	0.00508181454561101	NMU	protein_coding
-2.1259653216544	0.039439166447275	NNMT	protein_coding
7.11380653236466	0.0154426451225159	NODAL	protein_coding
3.87516199369759	0.0173890119317481	NOL4L	protein_coding
3.68096292350822	0.00545030072850711	NOS3	protein_coding
4.72867989828766	0.0205996625718058	NOTCH3	protein_coding
2.41782483541753	0.0495672646780341	NOTO	protein_coding
2.03373249341954	0.0425947588187408	NPY1R	protein_coding
2.60715622861397	0.00191513114049922	NPY5R	protein_coding
2.98426494597779	0.0340679865946299	NRBF2P5	processed_pseudogene
3.36586617469692	0.000409529442166795	NREP	protein_coding
3.59950376454926	0.00686710411788431	NRGN	protein_coding
4.17903122264387	0.000730179956316929	NRM	protein_coding
2.66153996751898	0.00863974202442793	NRSN2	protein_coding
-3.70079336496506	0.001543295890348	NRXN3	protein_coding
2.87576625687173	4.84405764775163e-11	NT5DC1	protein_coding
2.33474908200302	0.0363477716059027	NT5DC2	protein_coding
2.94074855043527	6.58331049460393e-17	NTHL1	protein_coding
2.58421491835103	0.00121025112273026	NTM	protein_coding
2.27638113131625	0.0114037708186974	NTN1	protein_coding
2.4835551172362	7.20137086154876e-05	NTN3	protein_coding
3.75596768397219	5.04718701376893e-05	NTNG2	protein_coding
2.42471912481053	0.0393317664746306	NTS	protein_coding
2.87513469487312	0.00568290168079545	NUDT16	protein_coding
2.25183984772061	0.00125075815200832	NUDT8	protein_coding
4.60712391153299	0.039433331426341	NXN	protein_coding
2.66441086757049	0.00306166269390104	NXPH2	protein_coding
3.4683735787885	0.0469591431642636	NXPH3	protein_coding
3.03785819962608	0.0492811031659651	NXPH4	protein_coding
5.72205396661999	0.00226267470389406	NYNRIN	protein_coding
6.66761646072588	0.0353562640143033	OACYLP	transcribed_unitary_pseudogene
3.09698213699623	0.00703193769433054	OBSL1	protein_coding
7.95784747741005	0.00104744594815185	ODAD1	protein_coding
3.53747651803988	0.0270029285887928	ODAD2	protein_coding
6.91242492357715	0.0430040505549282	OPRL1	protein_coding
-2.03927865037353	0.000134492711592	OPTN	protein_coding
2.7900996520809	0.0119863211927451	OR10G2	protein_coding
-4.44898869086843	0.005660922099584	OR51B5	protein_coding
3.32740725719706	0.00532506161970482	OR5BK1P	unprocessed_pseudogene
2.75211969923318	0.00703193769433054	OR7E122P	transcribed_unprocessed_pseudogene
-3.4076801708172	0.003537022182407	OR8B9P	transcribed_unprocessed_pseudogene
-3.4199765667677	0.007776905188381	OSCAR	protein_coding
-2.15008051004156	6.42737258387062E-05	OSGIN1	protein_coding
-4.42656532677385	0.002491904695326	OSTN	protein_coding
-2.19327879019145	4.76032836869086E-20	OTUD3	protein_coding
3.10429990209939	0.0476638642097298	OTX1	protein_coding
9.43732071591846	5.38213263736585e-05	P2RX1	protein_coding
3.43874823418276	1.63622749714229e-06	P3H4	protein_coding
-2.7922708795862	4.6035656329159E-06	PACERR	lncRNA
2.42693680389551	3.14851906719739e-05	PACSIN3	protein_coding
3.63194940725179	0.0397505962884802	PADI1	protein_coding
4.16222851052686	0.00847497420421512	PADI3	protein_coding
3.53389967873018	0.00716711547463077	PALM	protein_coding
2.12911976167863	0.00111116873467366	PALM3	protein_coding
2.56902277199457	0.00323882963603351	PAOX	protein_coding
2.09995663611998	0.0087563758430159	PAPLN	protein_coding
-2.1361071180308	0.000135040220559	PARD3B	protein_coding
2.35563194060024	0.000390152610847735	PART1	lncRNA
2.21384444560352	5.21901777908048e-05	PAX8	protein_coding
2.61227925161316	0.00855339235471395	PCBP2-OT1	lncRNA
-2.01256133630355	0.003015867825376	PCDH19	protein_coding
-2.76665821016472	7.57846936494444E-10	PCDH9	protein_coding
2.83551170135866	0.00174154067722658	PCDHB16	protein_coding
2.1553924298368	0.00809856757673935	PCDHB8	protein_coding
2.37756013533662	0.0335509852647007	PCDHGA11	protein_coding
2.37319775114432	0.0223784629020628	PCDHGC3	protein_coding
2.39435859512567	0.0431844398765782	PCDHGC5	protein_coding
3.72887604670776	0.000215464744902447	PCGEM1	lncRNA
4.6068497627513	0.0414487122495752	PCGF2	protein_coding
-2.87946873731707	2.02222923233266E-09	PCLO	protein_coding
5.42811159293073	0.0472990584071274	PCOLCE-AS1	lncRNA
5.0819416150777	0.0406537985612624	PCYT1B	protein_coding
8.68008485269649	0.00669984440844847	PDCD1	protein_coding
2.10461100582767	0.000280925958007364	PDCD6IPP2	transcribed_unprocessed_pseudogene
2.31358428765244	5.73652041878387e-05	PDE3B	protein_coding
4.16186386112429	0.00150086656374617	PDGFRB	protein_coding
-3.92320004613779	1.67237200930781E-06	PDIA2	protein_coding
2.48573014311551	7.74528516816378e-06	PDK2	protein_coding
2.76709553596045	0.00201482794391323	PDLIM2	protein_coding
5.11176666181812	0.0129002131743072	PDLIM3	protein_coding
2.37928300689524	0.0300995744713634	PDLIM4	protein_coding
2.35030769527007	0.00915280880991974	PECAM1	protein_coding
2.46557605506328	0.00608707988844868	PFAS	protein_coding
-2.09647305921936	1.03655760445335E-22	PFKFB2	protein_coding
2.11159628199552	0.043995676007063	PFN1	protein_coding
6.56598330628302	4.08881191066464e-06	PGGHG	protein_coding
2.42724427513437	0.0319737705361165	PGLYRP2	protein_coding
2.42164785441381	0.00290079222443497	PHBP15	processed_pseudogene
2.30657523204901	0.00474844286490693	PHBP6	processed_pseudogene
2.46598855574618	8.87129128738834e-06	PHETA1	protein_coding
-2.60910289822335	0.031745823461884	PHF21B	protein_coding
2.02656663633592	0.0164257172824892	PHKA1P1	processed_pseudogene
2.52364587529271	0.00712590658412343	PHLDB1	protein_coding
3.07263398337506	0.000621872212069359	PHOSPHO1	protein_coding
2.1450271263453	0.00989154847660343	PIK3C2B	protein_coding
2.61443559304867	0.00605489962132992	PIK3CD-AS2	lncRNA
2.76240022568941	0.010762008882307	PIP5K1C	protein_coding
2.11547704414424	0.0061435687683629	PITX1	protein_coding
-2.32804288751567	1.23322888740066E-12	PKIB	protein_coding
2.41557426359294	0.000229234715408264	PKMYT1	protein_coding
3.87408686488434	0.00347203432165856	PKN3	protein_coding
2.68515934966529	0.00111644670395166	PLAT	protein_coding
-4.02320077322281	0.000724954585904	PLCL1	protein_coding
-2.82827158382913	1.02122113226724E-15	PLCXD2	protein_coding
-2.69679353365044	2.4114789464971E-06	PLEKHG1	protein_coding
3.01590927743387	0.00650372604108572	PLEKHG2	protein_coding
2.23742310501686	0.0497960940212065	PLEKHG5	protein_coding
2.09750935252655	0.0110606873380364	PLEKHH3	protein_coding
6.65241450680749	0.0388076211058895	PLEKHS1	protein_coding
4.60420117618649	0.0139490033386766	PLK1	protein_coding
2.96351122839502	0.0340717395664087	PLPP2	protein_coding
-2.39918268065886	0.010558492701979	PLPP3	protein_coding
2.05894463275993	0.0138298040911822	PLSCR4	protein_coding
3.77001730241085	0.00785734190342669	PLTP	protein_coding
5.66366040994431	0.0143546830877944	PLVAP	protein_coding
4.78758051897808	0.00761849834792486	PMP22	protein_coding
-7.09743602274438	3.00457592992022E-07	PNLIPRP3	protein_coding
2.17692762330782	0.040841555532113	PNMA8C	protein_coding
3.54674943889492	0.0244946578821773	POLR1G	protein_coding
2.01284682416018	3.18564970848369e-12	POP1	protein_coding
4.35606156505183	0.0381958367079003	POPDC3	protein_coding
3.92753445586931	0.00137575930637797	POU2F2	protein_coding
2.8185067266536	0.0128315513576338	PPARA	protein_coding
-3.47530337606067	0.01883177886871	PPARGC1A	protein_coding
2.83597353613767	0.0216198994694954	PPDPF	protein_coding
3.41984150191224	0.00133431854609504	PPIAP46	transcribed_processed_pseudogene
2.41814034371675	0.0423196008418354	PPIAP51	processed_pseudogene
2.28102469730606	0.0213442745936058	PPL	protein_coding
-2.83038604228093	9.12811959824183E-11	PPP1R15A	protein_coding
2.22881388513616	0.0248735160616778	PPP1R18	protein_coding
2.02088531323214	0.00292760676948625	PPP1R1A	protein_coding
2.45739064126543	0.0307667161141029	PPP1R3G	protein_coding
5.70234720448746	0.0044374323921961	PRAME	protein_coding
7.24250596228952	0.0380515398788461	PRDM14	protein_coding
2.03990777675667	2.7710086996485e-08	PRIM1	protein_coding
3.00452440623218	0.0419268642972638	PRKACA	protein_coding
3.67930717678294	0.00361602560477477	PRMT1P1	processed_pseudogene
-2.38215299677789	0.038254402375221	PRND	protein_coding
2.57672104951427	4.24323805447267e-05	PROCA1	protein_coding
2.4645571435323	0.0407807908269547	PROCR	protein_coding
-2.80422352164128	0.000966998073915	PROK2	protein_coding
-2.55415315833877	0.000259885133122	PROM1	protein_coding
3.74119632902482	0.0332743001376607	PROSER3	protein_coding
5.5054594545558	0.0458099206152025	PRPH	protein_coding
4.11080107608079	0.0486808244718274	PRR12	protein_coding
3.84033033960701	0.0346076571276012	PRR13	protein_coding
4.10692275606742	0.0340769975225998	PRRT2	protein_coding
3.54371197541347	0.000908456708158713	PRRT4	protein_coding
-3.15362527174258	0.010074245274432	PRSS16	protein_coding
2.18790168422548	0.000118740222425375	PSEN2	protein_coding
2.21406139605675	4.12880475299919e-06	PSRC1	protein_coding
-2.88210549177541	1.12383044568451E-08	PTGS2	protein_coding
2.17119838955337	0.033617917053356	PTMS	protein_coding
6.56084151705884	0.00628068893396537	PTN	protein_coding
2.03476253150857	0.0161043211031685	PTOV1-AS1	lncRNA
4.08526763693211	0.00194439275780906	PTP4A3	protein_coding
3.51045541124147	6.72559578350415e-08	PTPN18	protein_coding
3.81431170822912	0.0460018442286077	PTPN22	protein_coding
4.47937586732621	4.40138755648179e-06	PTPN3	protein_coding
4.03049980785095	0.0403712964000928	PTPN7	protein_coding
-5.26704228346221	4.88824390183948E-09	PTX3	protein_coding
2.43357151356256	0.0223313380156184	PXN	protein_coding
2.56908525330316	1.80944054895756e-10	PXN-AS1	lncRNA
6.20055586318296	0.0011759918221145	PYCARD	protein_coding
5.05249567664055	3.46834898953936e-12	QPRT	protein_coding
3.26497213531171	0.0465653310144774	RAB15	protein_coding
2.19169843451892	0.0276901971916559	RAB1AP1	processed_pseudogene
5.20484022760827	0.00541039750021125	RAB36	protein_coding
-3.20700894989501	3.77933011502575E-07	RAB39B	protein_coding
2.84148169887844	0.00931614167961568	RAB3IL1	protein_coding
2.37168899968189	0.000348896695539965	RAB9B	protein_coding
2.00117368164748	0.0057983142324543	RAC3	protein_coding
-2.80362729205252	0.000716362783947	RAET1E	protein_coding
2.81787026896732	0.0153629771630378	RAI1	protein_coding
4.21335693237547	0.00284458596892067	RALGPS2-AS1	lncRNA
8.53337316718164	0.00282405609246584	RAMP2	protein_coding
3.99706818088062	0.000228540744855964	RAMP2-AS1	lncRNA
3.81309891455897	5.09074041139303e-13	RARG	protein_coding
-4.94458488996522	0.006145548911422	RASEF	protein_coding
3.36962145490369	0.00128194646057028	RASGRF1	protein_coding
3.61925749061532	0.00010609783021304	RASL12	protein_coding
2.19441262522073	0.00198799747193051	RASSF5	protein_coding
-2.58459655955428	0.008726065354702	RASSF9	protein_coding
3.05699657009578	0.0216642844662765	RAVER1	protein_coding
7.0955990833489	0.0270278641245243	RBM15-AS1	lncRNA
2.47891404412147	0.014678677176379	RBM47	protein_coding
2.29770842737472	0.0318871630469362	RBMXP5	processed_pseudogene
2.05251531110183	4.48668715139592e-05	RCCD1	protein_coding
2.01100805608869	1.02084450236228e-05	RDM1	protein_coding
2.12280806344601	0.0375850740625628	REPIN1	protein_coding
2.97266083347531	0.0197279516062783	RET	protein_coding
-3.55445252948583	0.000210639608214	RFPL3S	lncRNA
-3.53363820975942	0.001928019129851	RFPL4A	protein_coding
-3.30613800961307	0.001145575697351	RFPL4AL1	protein_coding
4.58888707674773	0.0255580885270648	RGS1	protein_coding
8.13609524244207	0.00614019591355462	RGS18	protein_coding
2.94616388868588	5.83421894582744e-10	RGS19	protein_coding
7.17764001875079	4.2013363524787e-06	RGS21	protein_coding
2.34662512143986	0.0167148923732223	RGS9BP	protein_coding
2.05581198830395	0.0340882233612879	RHOBTB2	protein_coding
2.31479804222684	0.00847872316399083	RHOF	protein_coding
-2.49744775539823	0.003649600325258	RHOJ	protein_coding
2.06023561568779	0.00065815562832974	RIBC2	protein_coding
2.26032561774474	0.0324564793654929	RILP	protein_coding
2.75800534895118	0.00166733267440412	RIPOR3	protein_coding
5.73853341614347	0.0247200020033743	RIPOR3-AS1	lncRNA
2.10784338422323	2.14708416393543e-10	RMI2	protein_coding
6.12498368553746	0.0179131971976815	RN7SKP130	misc_RNA
3.41489164301357	0.0204409860615288	RN7SKP16	misc_RNA
2.17281234521446	0.0384674424099766	RN7SL443P	misc_RNA
4.07508006403004	5.00694802797422e-05	RN7SL471P	misc_RNA
2.93779833920935	0.0177346009665922	RN7SL812P	misc_RNA
2.38026053965609	0.00203601926422425	RNASET2	protein_coding
-2.24594696573713	0.008672981998584	RND1	protein_coding
2.20394217188043	1.26939512013907e-08	RND2	protein_coding
-2.50001614856148	4.40135898391189E-08	RND3	protein_coding
2.89308849943095	0.00917188856064199	RNF125	protein_coding
3.35884727548202	0.000233847726776517	RNF133	protein_coding
3.42716239469562	0.0038951341199053	RNF138P1	processed_pseudogene
2.55076440186951	0.00025264736104184	RNF148	protein_coding
3.71578506605425	0.0339637391497916	RNF165	protein_coding
3.03589921963639	0.0269509911056263	RNF167	protein_coding
2.19779787850473	0.000711388505183902	RNF207	protein_coding
2.11306398558143	0.00610418674522432	RNF5P1	processed_pseudogene
2.39948219162434	0.0343869756186544	RNU6-1079P	snRNA
2.18053886771109	0.00477491037422119	RNU6-1305P	snRNA
2.07192832038968	0.044249413855351	RNU6-290P	snRNA
2.65364989196363	0.0138826556442969	RNU6-510P	snRNA
-2.46762885139442	0.009694803012237	RNU6-7	snRNA
2.56203125372146	0.0145432803138731	RNU6-850P	snRNA
-4.10057579369838	8.75848135768688E-10	RNVU1-23	snRNA
2.99582886748409	1.12786770661973e-07	ROGDI	protein_coding
-3.24577445779023	2.23233393013114E-05	ROR1-AS1	lncRNA
2.25536504501864	0.00186656145682283	ROR2	protein_coding
-3.80399790597467	0.040653798561262	ROS1	protein_coding
-3.92458636334569	0.02128662548086	RPL21P133	processed_pseudogene
2.3435229619948	0.0454562826024466	RPL21P3	processed_pseudogene
3.5885347097943	0.00221055340256492	RPL23AP32	processed_pseudogene
2.05755907794487	0.0247063648342965	RPL23AP52	processed_pseudogene
2.35379311967874	0.0445815749253918	RPL26P29	processed_pseudogene
3.22991331403258	0.00935326805590246	RPL5P18	processed_pseudogene
-3.99472903200054	0.000432630648217	RPLP0P2	transcribed_processed_pseudogene
5.66231982530237	0.0289213830674202	RPS17P8	processed_pseudogene
-2.19819699135671	0.014200865629574	RPS20P20	processed_pseudogene
2.48339691976315	0.000288838147027469	RPS27AP3	processed_pseudogene
6.08083133973327	0.0072089295669578	RPS2P28	processed_pseudogene
2.32447997137784	0.00211281276224956	RPS3AP3	processed_pseudogene
3.11948920735414	0.010813395308135	RPS3AP37	processed_pseudogene
2.05623557281856	0.0106136084677066	RPS6KL1	protein_coding
2.20836868197682	0.0249237916231874	RPSAP41	processed_pseudogene
-3.26163850446472	0.008682432969805	RPSAP44	processed_pseudogene
6.14051646849577	0.0478569195540172	RPSAP70	processed_pseudogene
-2.32733638419882	2.88422377320145E-14	RRAGC	protein_coding
-2.06345802641394	3.40523760794095E-08	RRAGD	protein_coding
-3.85848386750944	1.93272479898382E-06	RSPO3	protein_coding
2.65370340375595	1.02084450236228e-05	RTKN	protein_coding
2.07559163457414	0.0159295087773636	RTL5	protein_coding
3.72913976785376	0.024552381675823	RTL8B	protein_coding
2.99720034179208	0.00901075696526922	RTL8C	protein_coding
2.38250388199918	0.00236457072551452	RTN4R	protein_coding
2.71807748612999	0.0027296050351591	RTN4RL1	protein_coding
4.24333879837267	0.0189608916928224	S100A3	protein_coding
3.21281091296253	0.0386323554960975	S100A5	protein_coding
3.51897396940515	0.00315129817560748	S1PR2	protein_coding
4.31832393723385	3.22400286853227e-07	S1PR5	protein_coding
2.31921629060365	0.0075909135972242	SAMD1	protein_coding
3.28482537358131	0.00425286369045718	SAMD10	protein_coding
2.36740006118504	0.0109874153930429	SAMD14	protein_coding
2.22049830692414	4.83847392138728e-07	SAMHD1	protein_coding
4.29864917525311	0.00687889171025939	SARDH	protein_coding
3.06109985223358	0.00840682240791344	SARM1	protein_coding
-3.62743851221812	2.83292482530577E-08	SAT1	protein_coding
2.83499376421925	0.0220932376379326	SCARB1	protein_coding
3.13439695822256	0.000380281883527214	SCARF2	protein_coding
-2.6302294826476	0.032073693486137	SCG3	protein_coding
-2.57028439848355	0.022343622197354	SCN9A	protein_coding
7.28730770981176	3.15123837195767e-05	SCTR	protein_coding
7.44289868670118	0.00316561731364778	SCTR-AS1	lncRNA
3.33910336774942	0.015304312942801	SDC1	protein_coding
7.37750736740788	4.0480936981937e-09	SDCBPP2	processed_pseudogene
2.65393863940533	0.0326541445133873	SDK1-AS1	lncRNA
4.8518406252811	0.00969097320505794	SDK2	protein_coding
2.93210608567526	0.0106136084677066	SDS	protein_coding
4.52042383943001	0.000517355448119975	SECTM1	protein_coding
-2.3406560900597	3.10440140704321E-47	SEL1L	protein_coding
2.51585711365947	0.0322703800170298	SEMA3B	protein_coding
2.1030396416247	0.0193859833322861	SEMA3D	protein_coding
2.72761975122468	0.00640177930643473	SEMA3F	protein_coding
2.57241534818459	0.00105371131192166	SEMA5B	protein_coding
3.95687943337934	0.0314696942293623	SEMA6B	protein_coding
2.67536425928789	0.0120500786148958	SEMA6C	protein_coding
2.28922690634943	0.00188894859862673	SEPTIN1	protein_coding
3.10561725368148	0.0194172043540422	SEPTIN4	protein_coding
5.21612576125062	0.000845283331040542	SERPING1	protein_coding
3.15012383335981	0.00220145087596464	SERTAD4	protein_coding
-3.4181378275626	1.28003320749554E-07	SESN3	protein_coding
3.9583094113511	0.0286454600398393	SETD1B	protein_coding
3.52165231275547	0.000745428648193835	SEZ6L	protein_coding
2.66927403557335	0.0346147021972335	SEZ6L2	protein_coding
2.56851219405388	0.000507717811480326	SFXN2	protein_coding
6.54006660271115	0.00264381333499945	SGK2	protein_coding
2.21941073491077	0.00264469743106317	SGSH	protein_coding
-3.38634348766587	1.99340216598353E-06	SH2D1A	protein_coding
2.08729705967185	0.0117944960415804	SH2D3A	protein_coding
5.74237769214904	0.00947395770773443	SH2D4A	protein_coding
-2.86765108777419	2.81435279741551E-12	SH2D5	protein_coding
-2.2026637529226	0.014321690680261	SH3BGRL2	protein_coding
2.56503278782234	0.00266537632602877	SH3GL1P2	processed_pseudogene
4.50419364855438	0.00357613244511002	SH3TC1	protein_coding
2.36749699341902	0.00518873604218136	SH3TC2	protein_coding
-2.29176327420837	1.31438650979277E-06	SHC4	protein_coding
2.00056743096495	0.0470884229902549	SHISA6	protein_coding
3.48017392053367	0.00703193769433054	SHOX2	protein_coding
2.51597539135995	0.0342148741911205	SHROOM1	protein_coding
4.55872464676784	0.00688178287086407	SHROOM2	protein_coding
2.96522908410495	0.0262556766881514	SIGLEC15	protein_coding
2.18454994090756	0.0492864593512901	SIN3A	protein_coding
2.38065367444546	1.72298726130947e-05	SIPA1	protein_coding
-3.05803574106672	1.18959578890699E-20	SIPA1L2	protein_coding
3.99659960430924	0.0443309830381449	SIPA1L3	protein_coding
2.92553707146865	0.00124792186099952	SIRPA	protein_coding
2.83899556777064	0.0235096568480276	SIRPB1	protein_coding
9.06858752557226	0.00155749950934885	SIX2	protein_coding
-4.73208313153604	0.016560233361806	SLAMF7	protein_coding
2.24612484414696	0.000206784236052706	SLC12A5-AS1	lncRNA
-2.20017633548773	1.10446004780218E-05	SLC12A8	protein_coding
3.24096251753139	0.00539487261084517	SLC16A3	protein_coding
2.91966110550251	0.000152742172506583	SLC16A4	protein_coding
5.24265679044038	0.00162813385065501	SLC18A3	protein_coding
2.04526083796169	0.028615379093519	SLC19A3	protein_coding
-2.4660967478855	0.001282778308693	SLC22A1	protein_coding
-4.67491512003134	0.018984474405996	SLC22A10	protein_coding
-4.0388468065436	0.003957106625664	SLC22A25	protein_coding
3.57669671050878	3.4100076151928e-06	SLC24A3-AS1	lncRNA
-2.37102802058377	0.004542836413682	SLC24A5	protein_coding
2.06226647482818	4.23986544912198e-05	SLC25A1	protein_coding
2.81584702893637	7.32186764700094e-07	SLC25A10	protein_coding
2.03001928641366	6.76431377005984e-07	SLC25A13	protein_coding
3.54080085866489	0.00841830993393155	SLC25A23	protein_coding
6.31367977506195	0.00186566202439392	SLC25A41	protein_coding
4.89224856035884	0.00466295951823149	SLC25A43	protein_coding
2.51027941896335	0.00678572987153468	SLC25A45	protein_coding
2.06410359540998	8.30954156694404e-05	SLC26A6	protein_coding
2.85172463905978	0.000339874126173302	SLC27A3	protein_coding
3.10770148978174	0.0203820097701595	SLC29A1	protein_coding
2.41252141362506	0.00964976788053166	SLC29A2	protein_coding
-2.45510518493204	0.003145915424351	SLC2A3	protein_coding
2.72404032597802	0.000671493072192404	SLC2A4RG	protein_coding
3.81119667534898	0.000686103351855941	SLC2A6	protein_coding
-2.57221099614095	1.74058581717501E-38	SLC33A1	protein_coding
4.5092833899858	0.00678380732516836	SLC34A2	protein_coding
2.63816608068865	3.82805655783459e-06	SLC38A4	protein_coding
-2.03536595723778	1.34629491290072E-18	SLC3A2	protein_coding
-2.38515877113777	0.043585338178291	SLC43A3	protein_coding
3.35332970217909	0.0126366720523398	SLC44A2	protein_coding
2.35559698107564	0.00131697067403432	SLC45A3	protein_coding
2.23847873688776	6.00051380621441e-06	SLC46A1	protein_coding
2.44936454932749	0.00338917297833947	SLC4A11	protein_coding
2.92424548585778	0.00810398766585728	SLC4A3	protein_coding
2.77286096280119	0.0236879483027199	SLC4A8	protein_coding
-3.28518545271571	0.010288948245375	SLC6A13	protein_coding
7.36327370943569	0.000291732218785494	SLC7A10	protein_coding
-2.15460245514457	0.004159582682037	SLC7A3	protein_coding
4.30671213944854	0.00645102106849546	SLC9A3R2	protein_coding
3.54672871486624	0.00137049189000759	SLCO4A1-AS1	lncRNA
-7.92638176127731	3.74238231936553E-16	SLCO6A1	protein_coding
-3.55469784493273	0.000162009810336	SLITRK1	protein_coding
2.44001430766939	0.0131894664346075	SMAD3	protein_coding
2.32567240788961	0.0145660300622138	SMARCC2	protein_coding
3.56370985625036	0.0249190861434462	SMCR5	lncRNA
2.36086499350363	1.26712259521702e-06	SMIM10L2A	protein_coding
-5.79148481978385	9.0710775201363E-11	SMIM34A	protein_coding
-5.79148481978385	9.0710775201363E-11	SMIM34B	protein_coding
-2.56742323228549	0.001678362855358	SMOC2	protein_coding
2.10088414510297	0.0119075665345769	SNAI3-AS1	lncRNA
3.02326631704795	0.000837361153835257	SNAP25-AS1	lncRNA
-2.4324524651525	2.57707344865533E-07	SNAPC1	protein_coding
2.03102871956238	0.0275103185275522	SNAPC2	protein_coding
2.13653610595834	0.00380026226963889	SNORA2B	snoRNA
2.06733670909167	0.0422699924691442	SNORA40B	snoRNA
2.1961755205758	0.0309328451663825	SNORA71B	snoRNA
2.18609588448767	0.0149173713219303	SNORD116-6	snoRNA
6.11841783667668	0.0159862078519338	SNORD3D	snoRNA
3.159727702792	0.00109660262087322	SNTA1	protein_coding
-3.36769478785654	0.000352964126902	SNTG1	protein_coding
2.66842776659901	3.78271504849061e-07	SNX21	protein_coding
2.64110805821481	0.0420506898385753	SNX7	protein_coding
3.21125838640474	0.018367599088069	SOGA1	protein_coding
-3.29287557089996	0.001398898217598	SOGA3	protein_coding
6.21996755561803	0.0193539411855987	SORBS3	protein_coding
-4.3980975108287	1.23043999238666E-05	SORCS1	protein_coding
4.78883279105368	0.0201831873806225	SOX12	protein_coding
4.37322697002077	0.0169414291305132	SOX13	protein_coding
8.89654125527115	0.000924589587602014	SOX18	protein_coding
-3.60322814003547	0.041926864297264	SOX1-OT	lncRNA
6.9919445114597	0.0154121564512017	SOX7	protein_coding
2.87224299341276	0.0133373607483081	SP7	protein_coding
2.05691379487535	0.00199566470050706	SPACA6P-AS	lncRNA
2.20181981649017	0.0316960931208937	SPAG4	protein_coding
-4.27104796726088	0.032270960288116	SPANXB1	protein_coding
2.21854933479554	0.0156996232624744	SPARC	protein_coding
2.30302695080808	3.99873888864287e-06	SPATA20	protein_coding
3.48650233547004	0.0439183089615035	SPATA6	protein_coding
2.18293091894803	1.62693839274507e-13	SPC24	protein_coding
2.00625685818548	0.000103749618396895	SPHKAP	protein_coding
2.19860159095453	0.000514979513125781	SPIN4	protein_coding
-6.22730966800665	2.28231522705783E-06	SPINK1	protein_coding
-4.82581055238731	0.007763151061606	SPNS3	protein_coding
-7.15267167028167	0.000176109411289	SPRR2D	protein_coding
3.32583290699447	0.0284691572415051	SRC	protein_coding
6.6039662091302	0.0390184299725063	SRCIN1	protein_coding
3.30207144638915	0.0177244767864873	SREBF1	protein_coding
3.42075293466983	0.0236922022555789	SRRM2-AS1	lncRNA
2.73208606865803	0.00449449320169533	SRRM3	protein_coding
3.33973347518474	0.0158210327097332	SRRT	protein_coding
2.32544535440224	0.0118167909977352	SSH3	protein_coding
3.91021720870172	0.0489627423314527	ST13P11	processed_pseudogene
6.68498565592295	0.0352594733175004	ST6GALNAC2	protein_coding
2.29728749115444	0.00202633320866743	ST8SIA5	protein_coding
2.18017478138669	0.0158847613868332	ST8SIA5-DT	lncRNA
3.94504197659178	0.0169368045844103	STAC	protein_coding
6.22845220304792	0.000855576268747238	STAC2	protein_coding
3.99806288655359	0.000471070278929507	STARD4-AS1	lncRNA
4.86074112687677	0.0182354327414168	STARD8	protein_coding
2.56076820415003	0.0340769975225998	STBD1	protein_coding
2.77810035728156	6.53405727162712e-05	STEAP3	protein_coding
2.30591757397399	0.00363450257224267	STEAP3-AS1	lncRNA
2.40319255764271	2.14978020694676e-06	STON1	protein_coding
2.56768172074387	0.0272965396763728	STOX2	protein_coding
-2.31495531898097	0.020348361957216	STPG2	protein_coding
9.91427942469682	0.00073334758108185	STRA6	protein_coding
6.67442473073353	0.0415968847534349	STYXL2	protein_coding
3.89883832752259	0.0217349618472881	SUCNR1	protein_coding
2.44594928324361	0.0268938382150699	SUGT1P4-STRA6LP-CCDC180	lncRNA
2.43543257552651	0.00174674603931872	SULF1	protein_coding
2.62109612441235	1.36685387860753e-05	SULT1A1	protein_coding
2.14450661406959	0.000116236689311532	SULT1A3	protein_coding
3.60411810065834	0.000966998073915158	SULT1A4	protein_coding
-3.6016049057098	0.033949571214154	SULT4A1	protein_coding
4.16203302866694	0.0171516826284287	SUMO2P14	processed_pseudogene
2.37217256990498	0.0270130011356838	SUMO3	protein_coding
4.66810522585135	0.000154035792840053	SUOX	protein_coding
2.772057316219	0.00227946089492543	SUSD5	protein_coding
2.90264846535175	0.00138774288486045	SYCE2	protein_coding
2.80496860480949	0.0123033277333615	SYDE1	protein_coding
2.32136916567069	4.26100523603624e-06	SYNDIG1	protein_coding
3.23284651709714	0.0177346009665922	SYNPO	protein_coding
3.3035986626333	0.0018994482956759	SYPL1P2	processed_pseudogene
4.50453219572141	0.000197808940144919	SYT17	protein_coding
2.39045298649342	0.00217501937386723	SYT2	protein_coding
3.0380876822149	0.0338962947975403	TAF4	protein_coding
2.58578086930049	0.00323229147518956	TAF5LP1	processed_pseudogene
2.54845255312554	0.00837776419381854	TAF7L	protein_coding
-3.23165659836405	0.014441892985741	TATDN2P3	processed_pseudogene
2.28326250378797	0.0433196696552396	TBC1D24	protein_coding
3.4069586815541	0.0336942682134895	TBXA2R	protein_coding
3.78459112255225	0.0260382220675679	TCF7L1	protein_coding
3.64983478557347	0.0364364893376254	TEAD2	protein_coding
2.55751308571925	0.00667971813801152	TECR	protein_coding
3.06209537989596	0.0037078938424429	TECRP1	processed_pseudogene
7.13893024677401	0.000108949579309328	TECTA	protein_coding
4.17608750772965	0.000591240783670295	TEKT2	protein_coding
-4.47117861263243	0.041272615175136	TENM4	protein_coding
-2.30720877464308	5.0406974080699E-05	TENT5C	protein_coding
-2.87162735802409	5.74035115511038E-05	TEX13D	protein_coding
4.52367071964993	0.00313503288068023	TEX19	protein_coding
-3.14027606499057	0.012657841352932	TEX29	protein_coding
5.24666585405384	1.51973286927446e-05	TFAP2B	protein_coding
6.15238459575577	0.0125431861554908	TFAP2C	protein_coding
2.21063573154818	0.000718571338882369	TGFB1	protein_coding
6.69186345542201	0.0204409860615288	TGFBR3L	protein_coding
3.83014104923775	0.0158316547380528	TGM2	protein_coding
5.70848036547834	0.000532824198758051	THEM4	protein_coding
2.76532702141893	9.91560290026049e-05	THRA	protein_coding
3.02287742923713	0.0348101890578251	TIAF1	protein_coding
-3.06889901327861	0.020868842934153	TIAM1	protein_coding
3.15038350573861	0.0472808310892029	TICAM1	protein_coding
2.33982018443609	0.000640846637097468	TICRR	protein_coding
3.59245186938612	0.0439923328130754	TIMP2	protein_coding
4.02965874425163	0.0493281419368	TIMP3	protein_coding
2.21440804899551	0.00192312852470401	TIRAP	protein_coding
2.44805443306674	0.000228540744855964	TK1	protein_coding
5.35563707579963	0.00246796818755925	TLCD3B	protein_coding
6.58301529202179	0.0179457660939753	TLE2	protein_coding
2.28091121092723	0.00152506638946513	TLE5	protein_coding
8.09556161333634	0.0287635454460553	TLE6	protein_coding
-2.01337302907175	0.00357613244511	TLL2	protein_coding
2.36610622877309	0.000162376052351692	TMC6	protein_coding
7.96158056318353	0.0104859195613961	TMEM119	protein_coding
-3.06068844866573	1.18161984688022E-07	TMEM132B	protein_coding
2.15633402552539	7.17644104655729e-05	TMEM141	protein_coding
-2.24383092749261	0.002014567442348	TMEM151B	protein_coding
-2.01900689964632	0.014466858329747	TMEM154	protein_coding
3.5244212288235	0.0231396791808882	TMEM171	protein_coding
2.93939500382755	0.00993807622286272	TMEM176A	protein_coding
3.73752089843638	0.000472217132616893	TMEM184A	protein_coding
3.92192153090816	1.16567969052043e-05	TMEM200B	protein_coding
3.1859321178021	0.013766127470746	TMEM201	protein_coding
-2.42167258158268	0.001083446024264	TMEM236	protein_coding
2.46164084242861	0.00282729494153726	TMEM240	protein_coding
3.84190105490577	5.36370238524057e-14	TMEM37	protein_coding
2.54686363492577	0.000138426763205213	TMEM51	protein_coding
2.63410753213863	0.0486205052620083	TMEM52	protein_coding
2.2657192141724	0.0451250632779586	TMEM54	protein_coding
3.18988838281768	0.00368007014542573	TMEM59L	protein_coding
2.0294033729659	0.025323122911855	TMEM63A	protein_coding
-4.63331817993554	0.007556023219331	TMEM63C	protein_coding
2.33396746508724	1.75494396821445e-10	TMPO-AS1	lncRNA
-6.1001363573207	3.78411948458353E-07	TMPRSS11F	protein_coding
-4.47327461330057	0.008389863796204	TMPRSS13	protein_coding
5.51799883683197	1.07932669395944e-06	TNFAIP2	protein_coding
-2.33443660907902	2.32474881135512E-06	TNFRSF10D	protein_coding
3.16692317391893	0.00231342466330311	TNFRSF14	protein_coding
2.887914086839	0.0161124926978984	TNFRSF1A	protein_coding
4.97942833745919	0.000326959973291387	TNFRSF1B	protein_coding
3.17860156167366	6.83508636389517e-05	TNFSF13	protein_coding
2.62356880134435	0.00247128903423201	TNFSF13B	protein_coding
3.10213287531397	0.00120779472931305	TNIP1	protein_coding
6.73130298848477	0.0115433708795157	TNK2-AS1	lncRNA
2.34528859307029	0.00453256220911818	TNNT1	protein_coding
6.60393729319925	0.0451250632779586	TNNT2	protein_coding
3.17822962041196	0.0136632776718643	TNRC18P1	processed_pseudogene
4.84108152689512	0.0158444415063898	TP53I11	protein_coding
3.0837011040434	0.0327262334884777	TP53INP2	protein_coding
2.84258975933188	0.0324819729779051	TP73	protein_coding
3.69065194241834	0.0350454789791844	TPCN1	protein_coding
-5.03765496749041	0.004430531695029	TPO	protein_coding
2.47499612515551	0.0128217215101396	TPPP3	protein_coding
2.10450868039793	1.51973286927446e-05	TRAF1	protein_coding
8.28313412483997	0.0342538090335086	TRAPPC3L	protein_coding
-4.40663260683057	0.016576391336395	TRAV30	TR_V_gene
2.97212402855084	0.0126832138610278	TRERF1	protein_coding
3.10884607084007	0.00273012496694117	TREX1	protein_coding
-2.06856937522653	0.000264834421592	TRIB3	protein_coding
-3.09185258470213	0.047671569819327	TRIM43	protein_coding
7.01009738981304	0.0014565710582862	TRIM47	protein_coding
-7.04189998694944	5.01643319661276E-05	TRIM53CP	unprocessed_pseudogene
4.33269680864119	0.0147743163782106	TRIM6	protein_coding
3.71418641812464	3.59453825645973e-06	TRIM71	protein_coding
2.78400096638281	0.0381578620700264	TRIM8	protein_coding
2.45952266424117	3.79197815482397e-13	TROAP	protein_coding
-4.75239236934611	6.34339500625355E-15	TRPM8	protein_coding
8.87011674018908	1.78478061691817e-08	TRPV4	protein_coding
-4.29844404273158	0.03751571880665	TRPV6	protein_coding
2.22180591367247	0.0380515398788461	TSACC	protein_coding
3.30770260696397	0.0342217644772896	TSHZ3	protein_coding
2.64205725364894	0.0281162384253844	TSKU	protein_coding
-3.81669705860846	2.17937290191604E-16	TSLP	protein_coding
4.73565575305483	9.92490071802893e-06	TSPAN11	protein_coding
-2.42045518899647	0.015735253588278	TSPAN19	protein_coding
7.64488794811592	0.0150220730841529	TSPOAP1	protein_coding
-2.74856256781755	0.006968645250447	TTC12	protein_coding
7.73451817512215	0.000272346902918826	TTC23L-AS1	lncRNA
-3.91949984125673	3.11942861938425E-05	TTC29	protein_coding
-3.55120465883949	0.047040929417894	TTC39CP1	processed_pseudogene
2.70461388478261	0.0232331286106762	TTYH1	protein_coding
3.71692875370314	0.0402874314464436	TTYH3	protein_coding
2.13085209154706	7.151703498332e-25	TUBA1B	protein_coding
2.56741922403508	0.000139981784316195	TUBA3FP	lncRNA
5.52129940175386	0.0233676383221046	TUBA5P	transcribed_unprocessed_pseudogene
2.25191407204749	0.00707690374885936	TUBAP2	processed_pseudogene
4.05793550532155	0.00416749335572503	TUBB4A	protein_coding
2.92810727730459	0.00757252112760115	TUBBP2	processed_pseudogene
2.02388699563435	0.0335908992846731	TVP23CP1	processed_pseudogene
-2.24642238282069	2.14098203978901E-27	TXNL4B	protein_coding
2.22596771417252	0.0111627453005109	TYMP	protein_coding
2.34406668257897	0.00939870483045433	U4	snRNA
2.36153457075797	0.00252933623172877	UBA7	protein_coding
3.62768172691547	0.00173274355049264	UBE2E1-AS1	lncRNA
2.7592730972259	2.56648935220447e-08	UBE2E4P	processed_pseudogene
3.13582809819748	0.0139538829582807	UCP2	protein_coding
-2.54145686103002	2.3378819983266E-32	UFM1	protein_coding
8.06248243484198	5.39008847338599e-06	UGT3A1	protein_coding
-3.22794562627983	8.10398308414884E-13	ULBP1	protein_coding
-2.45721144915061	0.003125327587668	ULBP2	protein_coding
-4.76130213577123	0.000578281525771	UNC5D	protein_coding
-4.16401244322512	2.98091150120713E-11	UQCRBP2	processed_pseudogene
-2.9681297299466	0.000651982914344	USP17L2	protein_coding
2.27828606835784	0.01292070125785	USP46-DT	lncRNA
-3.70251236333527	0.00011953220611	UTS2B	protein_coding
2.49105594489754	1.39067906234102e-10	VASH1	protein_coding
3.27670900830789	0.0117274135889644	VAV3	protein_coding
3.27933257607152	0.0023678083301537	VAX1	protein_coding
3.01201588947701	0.040514595957658	VEGFB	protein_coding
-3.27425672574948	0.003209014533482	VLDLR-AS1	lncRNA
2.40672428091817	1.41704908527308e-06	VSIG10	protein_coding
3.21858681876629	2.7914014047145e-05	VWA1	protein_coding
3.64218007055164	0.0486362723177394	WASF3	protein_coding
3.01291480702096	0.00014058451040723	WBP1LP2	processed_pseudogene
2.66858352460723	0.00773689090308777	WDR62	protein_coding
2.4544334540825	0.0312821294865994	WDTC1	protein_coding
3.43598584247501	0.0294994908767916	WHAMMP2	transcribed_unprocessed_pseudogene
2.94624611160286	0.00126956578836554	WHAMMP3	transcribed_unprocessed_pseudogene
2.90511918571889	0.00927890093523154	WIPF1	protein_coding
2.32669718200682	0.00865895240609054	WNT3	protein_coding
-2.70237275189054	0.009004276547883	XDH	protein_coding
2.0348084475197	0.0430250270542619	XIRP2	protein_coding
2.67237505174787	0.0270029285887928	XKR8	protein_coding
2.32068875537877	0.0185004872666371	XYLB	protein_coding
-3.28288175097422	0.018871165450607	XYLT1	protein_coding
3.08499628590408	0.0369433052891076	YPEL3	protein_coding
3.57465544447025	0.00108655387559132	ZBTB42	protein_coding
2.43450400769648	0.000948055180412128	ZBTB46	protein_coding
2.17433051053121	0.0304035390468264	ZBTB7A	protein_coding
2.13802060427932	0.00157187434677576	ZBTB8B	protein_coding
3.34129581934453	0.0254891146510115	ZC3H4	protein_coding
2.26029587776166	0.002965203425256	ZCCHC18	protein_coding
2.52675312038404	1.30107901147981e-06	ZDHHC12	protein_coding
3.52575513218523	0.0080150786006973	ZFHX2-AS1	lncRNA
3.00358850066693	0.0335906297511523	ZFP92	protein_coding
2.04330664371821	0.00212495503637256	ZHX3	protein_coding
4.85141328642938	0.0461100723549075	ZIC1	protein_coding
-3.89672008126954	1.6830531281953E-06	ZIC3	protein_coding
3.52763113229171	0.0186310008993552	ZMIZ1	protein_coding
2.14730383570106	0.00847537466450727	ZMYM3	protein_coding
9.51616363343815	0.00437771955907662	ZNF214	protein_coding
-2.38371859386852	0.017945766093975	ZNF259P1	transcribed_processed_pseudogene
-4.82435011648589	1.16452932341391E-05	ZNF354C	protein_coding
7.85548651743276	0.000903213645641081	ZNF385A	protein_coding
2.70757828115613	0.0386994770303371	ZNF395	protein_coding
-2.06241486385876	2.47055443278247E-13	ZNF408	protein_coding
2.4693722641277	0.0485475746771684	ZNF414	protein_coding
-2.3932615576702	4.12451412230891E-06	ZNF433-AS1	lncRNA
3.41972689486713	0.00646985904432871	ZNF467	protein_coding
2.11461265981474	0.0229076584238138	ZNF512B	protein_coding
2.61502585412177	0.0297049495093084	ZNF516-DT	lncRNA
-2.35976343767627	0.007087794621168	ZNF582	protein_coding
3.66982675000417	0.0220326623383842	ZNF618	protein_coding
2.1928399743342	0.00146982488993073	ZNF705E	protein_coding
2.85190520990198	4.91159346184057e-06	ZNF792	protein_coding
-3.39483886903574	0.028833301872383	ZNF793-AS1	lncRNA
-2.7058880083567	0.00010050415137	ZNF804A	protein_coding
6.44333267894941	0.0326733209317912	ZNRF3-AS1	lncRNA

## Sheet: Responsive_vs_Parental (DEGs)
logFC	FDR	gene_name	gene_biotype
-2.56669288881381	0.000349794900745	A4GALT	protein_coding
-2.02161737419279	0.004434057699229	ABCA2	protein_coding			Up-regulated
-2.07913176897771	0.041151963702755	ABCA3	protein_coding			Down-regulated
-3.75008329247408	0.001231274294137	ABCA9	protein_coding
5.40105108244657	0.000142349768212167	ABCC9	protein_coding
-2.03964896391372	3.12268206280896E-07	ABHD11	protein_coding
3.25062574331458	1.69317306616922e-10	ABL2	protein_coding
-2.03550197378482	1.09292439214002E-05	ACAT2	protein_coding
-2.73947228890528	0.035940421424905	ACE	protein_coding
3.20361035260089	1.04075309702697e-09	ACSL5	protein_coding
-3.56860426502656	0.020393406630908	ACTBP2	processed_pseudogene
-2.79210029305598	0.043926760357649	ACVR2B-AS1	lncRNA
3.03416141768259	0.0132711703289199	ADAM20	protein_coding
-3.33730541408656	0.000774271909836	ADAMTS10	protein_coding
-2.11582464869205	0.000106834026248	ADCY3	protein_coding
8.32381455055128	8.32907199050349e-05	ADCY8	protein_coding
-2.159522723447	0.001920576034535	ADGRB1	protein_coding
-2.89569863526495	0.004273572729195	ADGRG2	protein_coding
-2.44575054400987	0.019184306180694	ADRA1D	protein_coding
3.23166308389684	0.0378217512654659	ADRB2	protein_coding
-3.52504049605262	0.045829609164091	AEBP1	protein_coding
3.11522586589002	0.00362023555621054	AHNAK2	protein_coding
-2.58213781032612	0.00025827350461	AK1	protein_coding
-2.76200751927891	3.40749219668338E-13	ALDH1B1	protein_coding
3.27763500436308	1.84896726955775e-07	ALDH1L2	protein_coding
4.2753979864008	0.0102505315450442	ALOXE3	protein_coding
3.30923990118548	0.0137406694681717	ALPK2	protein_coding
-3.7139597184457	0.018545108371874	ALPL	protein_coding
-2.82850161461575	0.041151963702755	AMIGO1	protein_coding
-3.5998791813081	0.017186471436854	ANGPTL2	protein_coding
2.90669761477388	0.0382363881184275	ANK2-AS1	lncRNA
2.10131100014451	0.0441765505009211	ANKHD1-EIF4EBP3	protein_coding
6.0617572493084	0.000640868663762534	ANKRD22	protein_coding
-2.5127303767484	5.43536365521329E-05	ANKRD24	protein_coding
-5.49705622687828	0.042327038881376	ANKRD53	protein_coding
-2.96214525760697	0.044655444542366	ANKRD63	protein_coding
-2.13930879457208	3.13214938351063E-09	ANKRD9	protein_coding
2.47015036438047	0.000193780587873539	AOX1	protein_coding
-2.2263924244654	0.01647325526001	AP4M1	protein_coding
-2.30316179847797	0.000393438793913	APCDD1	protein_coding
-2.73687430656534	0.001003016108607	APELA	protein_coding
-2.66704122551694	0.016257462930671	APOBEC3B	protein_coding
-4.08772560080749	0.018029729109295	APOBEC3C	protein_coding
-2.7747967854199	0.026383568463897	APOBEC3D	protein_coding
-2.03205837358659	0.005115658017175	APOBEC3F	protein_coding
5.01699549216911	0.0327418165646084	ARAP2	protein_coding
-5.48090184557398	0.005404799598777	ARAP3	protein_coding
-2.19184201032374	0.000526484198296	ARHGEF19	protein_coding
2.4088244850584	7.23404568654099e-10	ARHGEF2	protein_coding
2.76725340319482	0.01321710227142	ARHGEF2-AS2	lncRNA
-2.06360952077966	1.23849028051986E-07	ARHGEF40	protein_coding
-5.70704851719096	0.044167857904695	ARL13A	protein_coding
-5.75712923309867	0.01343031793104	ARL4AP4	processed_pseudogene
4.33445872698197	0.0445929284747224	ARPP21	protein_coding
-2.51117983493239	3.40011957363988E-05	ARRB1	protein_coding
-2.58885114277019	0.009244607061521	ARSI	protein_coding
-2.28930807054302	1.26426679709503E-12	AS3MT	protein_coding
2.27091583573159	1.89655416757337e-05	ASNS	protein_coding
3.16360050633244	2.62104554502475e-07	ATF3	protein_coding
-7.46616983855486	0.000767660823469	ATG9B	protein_coding
-2.85838056740392	0.001297227198563	ATOH8	protein_coding
-6.2522814098885	0.000813892432993	ATP2A3	protein_coding
-5.92932846807223	0.000162960901949	ATP5F1AP4	processed_pseudogene
-2.92552784339431	0.0010234909035	ATP5F1D	protein_coding
2.29496907819333	0.040814848015839	ATP8A2P2	processed_pseudogene
-3.66648825185023	0.001081550787752	ATP8B3	protein_coding
-2.47761372347051	0.02374502474932	ATXN7L3-AS1	lncRNA
-3.37143763929668	0.001620780300409	AURKB	protein_coding
2.70803869788339	1.40181419096798e-08	AZIN2	protein_coding
-2.15352651668103	0.00458806676829	B4GALNT1	protein_coding
-2.50112770264029	0.027375867234444	BAALC-AS1	lncRNA
-2.63512441696546	0.024683331678877	BAHCC1	protein_coding
2.66970267286025	1.00043584678792e-09	BBC3	protein_coding
10.5483515769483	0.00824023807225491	BCL2A1	protein_coding
-3.52930074142333	0.019498601835016	BCL3	protein_coding
-4.19860774816369	0.017355332465941	BCL9L	protein_coding
-2.24539019656459	0.036308500962822	BCOR	protein_coding
-2.28401836663293	0.012476746800298	BDH1	protein_coding
-2.10452910145729	0.014073528638588	BEND3	protein_coding
2.81240828023867	2.87314746610157e-08	BEX2	protein_coding
2.61771360430314	0.0417353811811121	BHLHA15	protein_coding
7.17248605666118	0.00460008226240668	BIVM-ERCC5	protein_coding
-2.97542552666803	0.003945168777485	BMF	protein_coding
5.57694344835181	0.0296008314238653	BNIP5	protein_coding
-2.1616884853609	0.004812930227989	BRME1	protein_coding
-2.39588864576161	0.0083272305305	BTBD10P1	processed_pseudogene
-3.16492629499038	0.002131253843361	BTBD17	protein_coding
-2.20646676848897	0.027416696859414	BTF3P6	processed_pseudogene
-4.15328499665392	0.017496563150607	C10orf105	protein_coding
2.34617931590384	0.0188493524929635	C10orf67	protein_coding
-6.79824788779341	0.000365575277176	C11orf16	protein_coding
-4.87469243122843	0.033106319222526	C15orf39	protein_coding
2.1632173605089	0.000893191295330205	C17orf113	protein_coding
-4.18535587395218	0.00187845235298	C1orf220	lncRNA
-2.17957841718077	0.019236604391615	C1QTNF3	protein_coding
-2.72514633085089	0.012615665065558	C20orf144	protein_coding
-2.14012503651496	0.04633037531205	C20orf27	protein_coding
-2.56277136832479	8.22326221825132E-05	C21orf58	protein_coding
2.2926745374041	0.0101180092779553	C22orf23	protein_coding
-3.5896227704802	0.032621990389512	C2orf91	lncRNA
-4.06055300890499	7.97547649652931E-06	C5orf64	lncRNA
-2.19494127337002	0.003110177180781	C5orf66	lncRNA
4.0415722471992	0.0136115878327819	C7orf57	protein_coding
-3.05614044751237	0.016849012238589	C8orf31	lncRNA
-2.51020896215268	0.016699576595584	CA11	protein_coding
2.33361697709206	0.000116369653550034	CA12	protein_coding
-3.48281195048035	0.030169461500146	CABCOCO1	protein_coding
-2.13509855137437	0.007408473253582	CACNB3	protein_coding
-8.32203258648019	1.15296533231146E-13	CACTIN-AS1	lncRNA
-2.51906820437997	0.013942979238503	CALM3	protein_coding
-3.24773882849153	0.0018386010518	CAND2	protein_coding
7.19801037561133	4.14079372311747e-08	CAPZA1P4	processed_pseudogene
-2.77239889128888	0.023278919089913	CARD11	protein_coding
-3.29965378856448	0.003161961760956	CASKIN1	protein_coding
6.81457084171989	0.0310707694700802	CASP5	protein_coding
6.23613758328041	0.0311611939109797	CATSPERD	protein_coding
-3.71302019322562	0.004275984119758	CAVIN3	protein_coding
-4.3407422446189	0.00268808046292	CBLN3	protein_coding
-2.38366085428001	0.010865296207888	CBX2	protein_coding
-3.97969278410806	0.036688898436254	CC2D1A	protein_coding
-2.21124265510897	0.025467682620956	CC2D2B	protein_coding
-2.91823161724194	0.035702427075325	CCDC116	protein_coding
4.62118743430569	0.0290640366423531	CCDC154	protein_coding
-2.79030048249026	0.016176319854341	CCDC183-AS1	lncRNA
-3.45632543787886	0.013150781644598	CCDC42	protein_coding
3.66415818515588	0.0124635364920707	CCDC63	protein_coding
-2.36158301083726	1.47481906819349E-07	CCDC8	protein_coding
2.48569067380081	3.20171503183167e-06	CCDC85A	protein_coding
-2.92941127091721	0.029039739205003	CCDC89	protein_coding
3.97532586088877	0.00154928199926697	CCL20	protein_coding
2.64520179215296	0.000919120300819156	CCN1	protein_coding
2.91313830324813	0.00904707635238227	CCN3	protein_coding
-2.36386580163658	3.83966568407941E-20	CCNF	protein_coding
-3.39514642498884	0.012476746800298	CCNJL	protein_coding
-2.11763717610218	0.042096695524366	CCT6P2	processed_pseudogene
2.03918960844008	0.0192048504625762	CD163L1	protein_coding
-3.26482463001292	1.6874047680213E-05	CD1D	protein_coding
-6.99093293813864	0.001568854480453	CD248	protein_coding
3.37949517819033	0.00807536038112067	CD274	protein_coding
3.89239378116721	0.0213972048229114	CD55	protein_coding
-4.65977718598729	0.005121415943061	CD79B	protein_coding
-2.20762474432183	0.039168980744123	CDC25B	protein_coding
-2.37611505516837	0.045135567994204	CDC42EP2	protein_coding
2.73574556188397	0.00112672704279966	CDC42EP3	protein_coding
-2.4297369458196	0.002400938541297	CDCA7	protein_coding
-2.58774645426037	0.011479273913524	CDCA8	protein_coding
-2.5496977232084	0.006995417481357	CDH6	protein_coding
-2.09324200333469	0.000649935183641	CDT1	protein_coding
-3.80050095380433	0.004011809446596	CEACAM21	protein_coding
7.96732290873892	0.000448983349128316	CEACAM22P	transcribed_unprocessed_pseudogene
-3.86812636281532	0.014006755877374	CELF5	protein_coding
-3.07416814594905	0.013321430448365	CELSR2	protein_coding
-3.11629894638165	4.33853673110246E-06	CENATAC-DT	lncRNA
-2.29392228172713	3.4592361462262E-07	CENPM	protein_coding
-2.48370569057667	0.000620500630403	CERCAM	protein_coding
7.68951367004952	3.73400186472071e-06	CERS3	protein_coding
2.00009008293388	2.28909078952532e-05	CFAP58	protein_coding
2.12391047855431	0.0396422545382076	CFAP61	protein_coding
-4.1673638233616	0.031801744287674	CFAP73	protein_coding
2.7091140159556	0.0337208337523806	CH25H	protein_coding
2.06502109390075	0.00665564790600998	CHAC1	protein_coding
-2.53409562485722	0.000601406593111	CHAF1B	protein_coding
-3.8013964108822	0.029504076795112	CHAT	protein_coding
-3.68193081718229	0.021899663073755	CHCHD3P2	processed_pseudogene
-3.50793156461563	0.001943123484251	CHST1	protein_coding
-2.7904871391213	0.001650858227357	CHST14	protein_coding
-2.67262980355138	0.017421800197459	CHST6	protein_coding
2.27922186264548	8.04980709485453e-06	CIART	protein_coding
-7.50539507552262	0.006360703522012	CISH	protein_coding
-3.98212297641789	0.021239790099726	CITED1	protein_coding
-6.72948664126876	0.009884665250643	CLDN18	protein_coding
2.37063329922027	0.000193000067010033	CLIP1-AS1	lncRNA
-2.78234527426848	0.049809425047461	CLIP3	protein_coding
2.43664704219027	0.00390552597504477	CLIP4	protein_coding
6.9913853500923	2.77014332743979e-07	CNGA3	protein_coding
-3.51840135502969	0.045434385982126	CNN2	protein_coding
-5.14705370917674	0.019339856898444	CNNM3-DT	lncRNA
-11.1148242051431	0.036175008615972	COL1A1	protein_coding
-4.93126850797061	0.018888427127605	COL1A2	protein_coding
-3.44053856671757	0.031936575068957	COL2A1	protein_coding
-3.43582168119177	0.000247074306394	COL9A2	protein_coding
-2.68960461520347	0.028864319396839	COLQ	protein_coding
-2.7940646560843	9.11460497820144E-06	CORO6	protein_coding
2.88933051851217	2.95175875996966e-08	CPEB4	protein_coding
2.03321222494472	0.00123025627016428	CPED1	protein_coding
2.23688954857322	0.00854331850953378	CPNE8	protein_coding
-2.2851470483229	0.045015761777067	CPTP	protein_coding
-2.82825557936189	0.000497462746136	CPXM1	protein_coding
-2.42957783337861	0.007484845786439	CRAT	protein_coding
2.33858222304118	0.000980606175560079	CREB5	protein_coding
4.37884228446605	5.57041706523877e-24	CREBRF	protein_coding
-2.15923082810783	0.045144290425221	CRIP1	protein_coding
2.63713045171522	0.0103646731598316	CRISPLD2	protein_coding
7.32389839145911	0.00381894458665507	CRYBG2	protein_coding
-6.01640401438178	3.17211937395742E-07	CRYZL2P	transcribed_unitary_pseudogene
2.0156139050834	0.00345880560197332	CSGALNACT2	protein_coding
-6.4290124061362	0.031806098074638	CSPG4BP	unitary_pseudogene
2.1413075864714	0.00457154192525954	CSRNP1	protein_coding
4.65849964851532	0.000228684898635643	CSTA	protein_coding
-2.60240002561198	0.01953704049233	CTBP1-AS	lncRNA
-2.09748421458784	0.018509604489538	CTBP1-DT	lncRNA
-7.07404123976883	0.001098732830728	CTCFL	protein_coding
-2.83889495596407	0.009579091979549	CTDSP1	protein_coding
-2.41119083220253	0.000829262465274	CTDSPL	protein_coding
2.88891954324842	1.48801112478034e-12	CTH	protein_coding
-2.31064907523559	0.011653170200438	CUX2	protein_coding
5.78348821522189	7.64087438322549e-05	CXCL8	protein_coding
-2.13053881035247	7.23404568654099E-10	CXXC5	protein_coding
-2.12661494929908	0.023881741960766	CYBC1	protein_coding
-4.2451021013844	0.006705757507522	CYGB	protein_coding
3.10121656896909	0.00514735036977383	CYP1A1	protein_coding
-3.09968327107021	0.007452618882543	CYP4F22	protein_coding
-2.06392334077628	1.34243182871124E-05	CYP7B1	protein_coding
-7.21572887924273	0.011449387200501	DAAM2-AS1	lncRNA
-3.83551124648469	0.023614108153077	DAB2IP	protein_coding
-3.76325581763831	0.019808627424173	DBNDD1	protein_coding
4.71650449168636	0.00879215720806837	DCDC2C	protein_coding
3.68286585407917	0.0449131066855013	DCT	protein_coding
-7.40444444442227	0.010304354874882	DCXR-DT	lncRNA
4.28342252958185	3.76051270928104e-12	DDIT3	protein_coding
2.62174665417774	4.48519756435307e-05	DDIT4	protein_coding
3.57743286974509	0.0271505149073069	DDO	protein_coding
2.14775455068985	0.0403241998546002	DDX60	protein_coding
-6.45234047117241	0.043486890457281	DEGS2	protein_coding
2.39900095191463	0.00936009994896683	DEPTOR	protein_coding
7.0459949847258	0.000139573445606877	DHDH	protein_coding
3.33155277597144	0.0013706807726301	DHRS2	protein_coding
-2.11593362951478	0.003067946383976	DHX9P1	processed_pseudogene
-2.88863055124049	0.020235532971724	DIAPH3-AS1	lncRNA
3.35236242969689	1.16485797828881e-14	DLGAP1-AS2	lncRNA
-6.89007859566987	0.013900431680525	DLX4	protein_coding
-2.59725718037367	0.016233075042523	DLX5	protein_coding
-2.6271851235197	0.001683019816593	DLX6	protein_coding
-2.65969319232339	4.11013270542081E-07	DLX6-AS1	lncRNA
7.08631989518053	0.0348506729227919	DMKN	protein_coding
9.13935803911968	8.16277850672902e-05	DMP1	protein_coding
5.2554565725802	5.27110727266673e-36	DNAH17	protein_coding
5.79565707599589	9.8402074291619e-08	DNAH17-AS1	lncRNA
6.18661880307087	3.6395071775635e-05	DNAH6	protein_coding
4.11036347847136	1.51176714937081e-39	DNAJB9	protein_coding
2.05021210710943	4.469188000956e-12	DNAJC3	protein_coding
-2.94970437364937	0.011178598694637	DNM1	protein_coding
3.63869935314004	0.00567866955034537	DOCK10	protein_coding
-2.65136973823165	0.015928599129278	DPRXP4	processed_pseudogene
-6.70824218715417	0.025547095100595	DRD2	protein_coding
7.56912401562534	0.0169719417840861	DSC1	protein_coding
-6.14471684739523	0.025446766547582	DTD1-AS1	lncRNA
2.02489599369185	0.00151489835838791	DTNA	protein_coding
4.24769230506025	3.24683933970212e-07	DUSP10	protein_coding
2.88036373502528	1.43465057804343e-06	DUSP5	protein_coding
-2.40026359248944	0.039370070333389	DUSP9	protein_coding
-5.43073657681616	0.025201472467526	DUTP7	processed_pseudogene
-2.61458155382802	0.002393597438994	DZIP1L	protein_coding
-2.16210330901114	0.006825615957989	E2F2	protein_coding
-2.95445817495752	0.010329029111461	E2F8	protein_coding
3.1448686989514	2.40697004202001e-07	EDDM13	protein_coding
2.00745336747736	9.33784691647626e-07	EDEM2	protein_coding
-3.00247223749336	0.003159128036977	EDRF1-DT	lncRNA
-2.17324417993693	0.003028343429162	EFNB3	protein_coding
-3.10921676255856	0.009313585891786	EFS	protein_coding
2.10825193312011	0.0331063192225255	EGFR	protein_coding
7.26437641710582	0.0413003322315288	EHF	protein_coding
-2.23550138000626	0.000612143605111	EIF3EP1	processed_pseudogene
-2.20208308286521	0.039971006254965	EIF4G1	protein_coding
-5.63868693663345	0.000229541807007	ELF3-AS1	lncRNA
2.19979703492094	3.73400186472071e-06	ELL2	protein_coding
-2.83231043216087	0.005441549241085	ELN	protein_coding
2.66446580525678	0.000240569355857768	ELOVL7	protein_coding
-3.11509983005955	0.004484854886862	EMILIN3	protein_coding
5.06569627223899	0.0116525595596948	ENPP2	protein_coding
6.96420241231797	0.0174733168770579	ENTHD1	protein_coding
2.10263981180025	4.17845168726557e-16	EPG5	protein_coding
-2.16631268524302	0.002846514583068	EPHA1	protein_coding
3.68037669928635	0.0124264005344306	EPHA1-AS1	lncRNA
-2.8523101825713	0.033601473632375	EPHX1	protein_coding
2.46088964102581	0.0244833423934131	EPS8L2	protein_coding
3.27746333452731	0.0124065733568134	EPSTI1	protein_coding
2.46305012725452	6.12480093270787e-09	ERFE	protein_coding
2.48490746729721	5.96161155776702e-10	ERN1	protein_coding
2.63658203109028	1.10887450474456e-05	ERO1B	protein_coding
2.52478656817176	1.58150320877013e-05	ERRFI1	protein_coding
7.71644517178112	0.0106154653288845	ESM1	protein_coding
-3.38181824267247	0.007843679046606	ESPL1	protein_coding
5.2337709799576	4.95111412855266e-07	ESRP1	protein_coding
-2.74053707006012	0.02876969399226	ESRRB	protein_coding
-5.62839777356507	0.036280258018673	ESRRG	protein_coding
2.39193452293755	0.00737678653063172	ESYT3	protein_coding
4.09127237153463	9.43824270648334e-05	ETS1	protein_coding
2.4133480432864	0.0176227311643952	EVA1A	protein_coding
-2.3612083186164	1.83857745118304E-06	EWSAT1	lncRNA
2.93363921880132	1.29696054018763e-09	EXPH5	protein_coding
6.05518933525527	0.0189749659894965	EXTL1	protein_coding
-2.26879299573972	0.002617585226082	FADS2	protein_coding
-2.26145068375226	0.000178668302662	FAM149A	protein_coding
-4.75612037768953	0.016112729846776	FAM187A	protein_coding
-3.36242033457976	0.032807861989448	FAM209B	protein_coding
2.06763367634778	0.0264399236641401	FAM214A	protein_coding
3.23122811206303	7.8248518266231e-12	FAM83B	protein_coding
-2.76490233404524	0.019184306180694	FAM83H	protein_coding
-3.58473039354392	0.033225897458752	FASN	protein_coding
-3.70173277764003	0.03214217437636	FBLN7	protein_coding
-3.14468193922417	0.017882275954842	FBXL7	protein_coding
5.41265550233568	0.0449566875425211	FCRL3	protein_coding
7.83117177715874	0.000956990413201613	FCRLA	protein_coding
2.5954826740835	1.03774516668065e-05	FCRLB	protein_coding
2.33285253069989	0.0212459768539623	FFAR3	protein_coding
-2.90881205693535	0.010721581950825	FGF22	protein_coding
6.56789361909343	2.19996001179027e-06	FIBIN	protein_coding
2.43156926435614	2.61958871290434e-12	FICD	protein_coding
-6.15285374244996	0.001081550787752	FIGNL2	protein_coding
4.45813817248492	2.30577339324168e-26	FILIP1	protein_coding
2.51335829458287	9.91489837659994e-08	FILIP1L	protein_coding
2.25696267212968	1.11667627218209e-29	FLCN	protein_coding
-2.51101064521086	0.047422771992499	FLJ38576	TEC
-3.28649852209601	0.023940058176612	FLOT2	protein_coding
-3.72187582398331	6.24099262912054E-05	FLT4	protein_coding
-6.69256897941693	0.011660611929256	FMO2	protein_coding
2.6770272984535	1.07464036226868e-32	FNIP1	protein_coding
6.75005061387782	0.046996780301905	FOXG1-AS1	lncRNA
-3.4355541048142	0.027251030847914	FOXM1	protein_coding
8.4491169456266	0.0284434995345016	FRG2EP	unprocessed_pseudogene
2.06135892789321	0.00108155078775198	FRMD5	protein_coding
2.7506667776717	0.000668553851746659	FRY	protein_coding
-5.44645668021378	0.027520622325203	FSCN2	protein_coding
2.20983881073491	0.0137990314413276	FTCD	protein_coding
-5.31070101784206	0.035051183803394	FTH1P25	processed_pseudogene
-2.14494504430572	0.031833556109883	FUCA2	protein_coding
-3.11759511641761	0.044032402529663	FXNP2	processed_pseudogene
-2.81132925578266	0.039110556855502	G6PC3	protein_coding
5.20324658187277	0.0118723236210496	GABRA1	protein_coding
2.50885049312298	0.0285336488858804	GAD1	protein_coding
4.24161354610196	5.34161399794809e-14	GADD45A	protein_coding
3.42043495917176	0.0161478318687052	GADD45G	protein_coding
-3.0153648191518	0.036324709065732	GADL1	protein_coding
3.83627168239644	0.00147448371738377	GALNT3	protein_coding
-2.3596738907783	6.33443757642231E-05	GALNTL6	protein_coding
-2.4686658206796	9.8402074291619E-08	GAMT	protein_coding
2.02848404780213	2.14384451807076e-15	GAN	protein_coding
-2.61449886567246	3.46984892753429E-10	GAS1	protein_coding
3.28303734950512	0.0240112194705537	GBP3	protein_coding
2.64894622260472	1.08372219089202e-10	GCNA	protein_coding
3.1057134248144	0.0203754043909698	GCNT1	protein_coding
3.4619357989728	0.015609760439348	GDAP1L1	protein_coding
-2.12395363401399	0.000266866011038	GDF11	protein_coding
3.78301386535135	0.00759166841377867	GDF15	protein_coding
3.31547019794186	3.76160213012115e-06	GEM	protein_coding
-2.66625631061725	5.43689941351123E-05	GEMIN8P4	processed_pseudogene
2.03124515111261	1.67447639900048e-21	GFPT1	protein_coding
-2.62062065171249	0.006265305171942	GINS1	protein_coding
-2.10375685842484	1.84579700557398E-07	GINS2	protein_coding
-7.99644755169338	1.25283069100498E-09	GIP	protein_coding
-2.35929607412129	0.003709389713915	GNGT2	protein_coding
-2.17096377332992	0.002513642883731	GOLGA8UP	unprocessed_pseudogene
2.19783478217308	1.91219633509456e-12	GOLPH3L	protein_coding
-3.02306813576464	0.012634760511483	GOT1L1	protein_coding
2.48642116814028	0.0379754174978136	GPC5	protein_coding
6.86912792373524	0.00302304079189271	GPR1	protein_coding
-2.85708291206092	0.006995417481357	GPR153	protein_coding
4.65807231542732	0.00154857343458247	GPR158	protein_coding
-2.53522191070516	0.012609128196823	GPR162	protein_coding
4.42240002062304	0.0193170070206052	GPR65	protein_coding
5.149384385562	0.0333717126303771	GPR79	processed_pseudogene
5.7481447998627	0.00514735036977383	GPR87	protein_coding
3.71499862780739	0.00177571709814177	GPRC5A	protein_coding
-2.07368030405701	0.016971941784086	GPX3	protein_coding
-7.26355466472484	0.031406750531322	GRAMD2A	protein_coding
-4.51816863592252	0.00018064203601	GRIP2	protein_coding
-2.39764598048103	7.01380436022014E-06	GRP	protein_coding
2.51559110845436	0.0225907007544784	GSG1	protein_coding
2.23115982298639	0.00381416116877096	GSTO2	protein_coding
5.94424947616354	0.0370861005141582	GUCA1A	protein_coding
2.96541062264008	6.28165682071678e-06	GUCY1A2	protein_coding
-2.10047648823658	0.046350812447399	GYG2	protein_coding
-4.64087505079867	0.000140201073971	H1-1	protein_coding
-8.41707800242534	0.010432896812802	H1-10-AS1	lncRNA
-2.20233860693789	9.65688144449414E-05	H1-3	protein_coding
-3.89062168856011	3.17664845221546E-07	H1-5	protein_coding
-3.16710913085368	1.69381285576888E-06	H2AC10P	transcribed_unprocessed_pseudogene
-2.95997830307873	5.7647598465079E-08	H2AC11	protein_coding
-3.82867050466633	2.96564792350487E-10	H2AC12	protein_coding
-2.43843081043722	5.7664031164347E-06	H2AC13	protein_coding
-3.83540953396107	5.5022692338732E-12	H2AC14	protein_coding
-3.24318112007284	2.07780598505804E-11	H2AC16	protein_coding
-2.48433656833461	2.34952706245358E-07	H2AC17	protein_coding
-4.10102034228961	3.43728600553191E-08	H2AC4	protein_coding
-3.06330528481724	1.07526632769362E-08	H2AC7	protein_coding
-3.51170059952654	1.85941118713589E-14	H2BC10	protein_coding
-3.17807906508313	8.73054370881932E-08	H2BC11	protein_coding
-2.01191795593647	3.83614430066162E-05	H2BC12	protein_coding
-3.41597907681017	2.60695904122746E-19	H2BC13	protein_coding
-4.1926049031199	2.43479715302936E-18	H2BC14	protein_coding
-3.07067285924988	2.52912526433854E-15	H2BC17	protein_coding
-4.43239408606522	6.97292631620531E-09	H2BC3	protein_coding
-2.54241564650037	4.29373963412448E-10	H2BC4	protein_coding
-2.46832157913714	0.017596810979292	H2BC6	protein_coding
-2.91109480960229	1.0293830604824E-05	H2BC7	protein_coding
-2.88557165550827	3.57884980400198E-07	H2BC8	protein_coding
-2.6326857315588	1.71553756974063E-08	H2BC9	protein_coding
-2.090979879914	0.036033494474785	H2BP1	transcribed_unprocessed_pseudogene
-2.18852392255558	0.00447210780405	H2BS1	protein_coding
-2.86106340627992	2.59551473571525E-06	H3C1	protein_coding
-2.96117640314347	5.96099287477938E-10	H3C10	protein_coding
-4.41813795426005	2.16694180653597E-08	H3C12	protein_coding
-2.28551684160275	2.50773879896533E-05	H3C13	protein_coding
-2.08163568607663	0.000533525524086	H3C14	protein_coding
-2.08169040618225	0.000615890584047	H3C15	protein_coding
-2.45611316432142	0.000831890102052	H3C4	protein_coding
-2.38983473796476	1.25558391321814E-07	H3C7	protein_coding
-3.30807830166243	5.38390534204573E-10	H3C8	protein_coding
-2.66728372187182	0.003159128036977	H3P4	unprocessed_pseudogene
-2.79669399525403	3.17997308481824E-06	H4C1	protein_coding
-3.25446212603076	3.23230770115843E-05	H4C13	protein_coding
-2.27075736956764	0.000715081786713	H4C2	protein_coding
-2.27482755498973	3.82321334794578E-05	H4C4	protein_coding
-2.45359630852983	0.000160900490418	H4C9	protein_coding
-9.07006182301291	3.11595170093807E-05	HAAO	protein_coding
4.20436856115368	0.00103875613374639	HADHBP1	processed_pseudogene
-2.16636217193333	0.049114400122973	HAGLR	lncRNA
-2.36615124411409	0.000309968739886	HAND2	protein_coding
2.52872852256453	3.3797306417048e-05	HBEGF	protein_coding
-3.81592865334039	9.07028662906199E-05	HCAR1	protein_coding
-2.50497415940473	0.024730621919381	HCAR2	protein_coding
-4.1180616085918	0.004375239320163	HCAR3	protein_coding
-2.35870245245799	0.026941639032721	HDGFP1	processed_pseudogene
2.49943959143885	6.06534165830005e-06	HECW2	protein_coding
3.58684897217437	1.10834076842461e-37	HERPUD1	protein_coding
-2.04135763795828	0.015322782343001	HERPUD2-AS1	lncRNA
-3.70817111524643	0.010615465328885	HHEX	protein_coding
4.76129516695728	0.000120986524776145	HID1	protein_coding
5.48078081573455	0.000152914976242633	HIF1A-AS3	lncRNA
3.62612005159042	0.00010654122247802	HKDC1	protein_coding
2.31841919457212	0.00722931147602379	HLA-L	transcribed_unprocessed_pseudogene
5.22717509204144	0.0263377538746746	HLX	protein_coding
-2.34660649136444	0.017629547404062	HMGB1P24	transcribed_processed_pseudogene
-2.15498488958839	0.006798672731531	HMGB1P37	processed_pseudogene
-2.21628287041928	0.014434494873383	HMGB1P4	processed_pseudogene
-2.6674193512315	0.03697935661802	HMGB1P40	processed_pseudogene
-2.64438963595908	0.024568053014967	HMGB1P8	processed_pseudogene
-2.25964309929051	0.043766004049524	HMGN1P4	processed_pseudogene
-2.37450696554735	0.004181190346438	HMGN2P15	processed_pseudogene
-2.19742077705213	0.02293480783965	HMGN2P6	processed_pseudogene
-2.26626495314413	0.009244607061521	HMGN2P7	processed_pseudogene
-2.24621840703357	0.000125515243944	HMMR	protein_coding
-3.14692477916961	0.024861363612245	HNRNPA1P25	processed_pseudogene
-2.17267746840948	0.0377448853096	HNRNPA1P67	processed_pseudogene
-2.87068401336065	0.009985803275134	HNRNPA3P11	processed_pseudogene
-3.09050035361361	0.001488611964691	HOTAIR	lncRNA
-3.4681474627544	0.019018267753151	HOXB7	protein_coding
-4.17543900865599	0.004462914717468	HOXC12	protein_coding
-3.09384772253568	0.007797493069177	HOXC4	protein_coding
-2.87858788239533	0.002283328877813	HPDL	protein_coding
4.94584690391095	4.06420849759637e-12	HRK	protein_coding
2.27408239906208	0.00333102023146217	HS3ST3B1	protein_coding
-3.04072727562232	0.009769929917621	HSD11B2	protein_coding
-3.02402413576253	0.000451452406106	HSD17B1-AS1	lncRNA
-2.04201262730479	0.027769457557915	HSP90AB2P	transcribed_processed_pseudogene
3.7128100737493	5.74078369605175e-14	HSPA5	protein_coding
3.38122682543001	6.62470465867322e-07	HSPA5P1	processed_pseudogene
-3.15485282924559	0.005346271430307	HSPA8P16	processed_pseudogene
-4.32709520244105	0.001436919077606	HSPB1	protein_coding
-6.69090959337722	0.007519188170813	HSPB1P1	processed_pseudogene
-2.14096089516935	0.01725931131573	HSPE1P4	processed_pseudogene
-5.95285345701246	0.00098060617556	HYAL1	protein_coding
2.22292554111648	0.0291203522039578	HYDIN	protein_coding
2.78197655408216	0.000133739574406717	IFI16	protein_coding
-3.24515270664431	0.042223406816953	IFITM9P	processed_pseudogene
5.08525419100157	0.0348506729227919	IGLV1-50	IG_V_gene
-4.0576101816465	0.003430947154112	IGSF10	protein_coding
10.4736166287684	2.89592434552326e-05	IL10RA	protein_coding
-2.09934924913076	0.012275615730082	IL11RA	protein_coding
3.44940383420976	0.000120933276137588	IL1A	protein_coding
7.3645960964749	0.0235462194979878	IL1RL1	protein_coding
2.85221060483992	6.45420403722821e-08	IL20RB	protein_coding
-8.06679048351149	0.023503698618964	IL2RB	protein_coding
6.23011488586818	0.00384009850662204	IL31RA	protein_coding
-2.66923072300895	0.038923700854228	IL33	protein_coding
2.39554452096868	0.00144835106759831	IL6R	protein_coding
2.75008662831681	0.0461419272926066	IL7R	protein_coding
-2.17883374290746	0.047422771992499	INF2	protein_coding
-3.30637712236905	2.14223239227686E-07	INKA1	protein_coding
-6.71725462431101	0.031582332409332	INKA2-AS1	lncRNA
5.41124697380232	0.00570201572630138	INSM2	protein_coding
-7.15814000445931	0.004161749615137	INSYN1	protein_coding
-2.54538286182299	0.001862915560027	IPO5P1	transcribed_processed_pseudogene
-2.11175056222412	0.008216408706703	IQSEC2	protein_coding
-2.34394464417312	0.009488667658857	IRAG1	protein_coding
-7.25130282165501	3.02128134437164E-07	IRAG1-AS1	lncRNA
-2.32102405213389	0.028750898237312	IRF2	protein_coding
2.5043592113559	0.0284958299352118	IRF6	protein_coding
2.95988012579611	0.0191719760976985	IRF9	protein_coding
2.16089191023441	0.0248751620707758	IRGM	protein_coding
3.16522939953602	0.00175058366536972	ISG20	protein_coding
-3.12860760229693	0.000454545806261	ISYNA1	protein_coding
-2.14342715574065	0.007149154134309	ITCH-AS1	lncRNA
-2.13882403193689	0.024861392908668	ITGA9	protein_coding
-2.8789478395967	0.001529421835255	ITGA9-AS1	lncRNA
-2.15161531652709	0.000211877377254	ITGB1BP2	protein_coding
-6.54179554738289	0.00040648028001	ITM2BP1	processed_pseudogene
3.85826012016746	1.20003901547732e-06	ITPR1	protein_coding
2.52371010278362	4.31137693988978e-05	JUN	protein_coding
-3.75426593282533	0.001262855791388	KANK2	protein_coding
-2.90480587974851	1.96531971575208E-07	KAZALD1	protein_coding
3.76524224873967	1.19185067895718e-05	KBTBD8	protein_coding
-3.56320782201584	0.00073328431109	KCNA2	protein_coding
-3.70414643000633	0.019541810600919	KCNAB3	protein_coding
-2.36271365711121	4.91605445698149E-09	KCNE3	protein_coding
-2.19450753578584	0.01110628634091	KCNH3	protein_coding
-3.09210254973159	0.035643158710756	KCNJ12	protein_coding
3.87402371838429	0.024568053014967	KCNJ2	protein_coding
2.16334122011449	1.32520409271925e-05	KDM3A	protein_coding
2.40974796024692	0.0328855621675389	KHDRBS3	protein_coding
-2.50217121875056	0.015756372301598	KIAA0930	protein_coding
2.04487137667797	0.0310834209527389	KIF17	protein_coding
-2.93696984344871	0.013050446569101	KIF18B	protein_coding
-4.66921442286453	7.38806959138233E-05	KIRREL1-IT1	lncRNA
-7.43324754242223	0.00291312193589	KIRREL3	protein_coding
2.77982167128465	0.00879215720806837	KITLG	protein_coding
-2.5403747044226	0.038898684150659	KLF1	protein_coding
3.84402183879543	0.000230504376552176	KLF4	protein_coding
2.51108709023037	8.18024339920208e-07	KLF5	protein_coding
2.32136026863971	3.99059269262389e-06	KLF6	protein_coding
2.17921619858714	1.69381285576888e-06	KLF9	protein_coding
3.0745831960951	1.33552486168122e-19	KLHL24	protein_coding
2.49606067847188	6.6023753905871e-10	KLHL28	protein_coding
-2.5750877678256	0.00576553927827	KLRG1	protein_coding
-3.48912439259149	0.042520471080371	KNOP1P4	processed_pseudogene
-2.88491928458013	0.0001070650256	KREMEN2	protein_coding
-4.42981089553985	1.10887450474456E-05	KRT127P	unprocessed_pseudogene
-3.15327985567199	0.040448345759202	KRT17P1	transcribed_unprocessed_pseudogene
-5.18418147007355	0.015471807720779	KRT17P2	transcribed_unprocessed_pseudogene
8.77650661429739	6.67245830489456e-09	KRT33B	protein_coding
6.43260861406774	0.000406480280010282	KRT34	protein_coding
6.96962362304811	0.0228938586306989	KRT75	protein_coding
-2.96805406263656	0.010542161498328	KRT8P36	processed_pseudogene
4.30437028613861	6.57995908883843e-05	KRT8P9	processed_pseudogene
2.4506506613632	4.61247598266119e-06	L3MBTL2-AS1	lncRNA
6.2953091196418	0.000169520833248433	LAMA1	protein_coding
5.2269358352436	5.86857510565511e-08	LAMP3	protein_coding
2.15317750011419	1.84051276983346e-10	LARP6	protein_coding
2.50066391587056	0.00392335441118494	LCP1	protein_coding
-2.0449137819414	0.003632098091808	LDB3	protein_coding
-2.11328414752819	0.0034816059267	LDLRAP1	protein_coding
-2.6500210667638	0.035743968752376	LGR5	protein_coding
-3.09004185185841	0.037511178614188	LIMK1	protein_coding
2.35895317922495	3.15667015567692e-06	LINC00243	lncRNA
-7.09258711485076	0.031795303582711	LINC00269	lncRNA
-2.98333836200289	1.5388791781033E-06	LINC00337	lncRNA
-7.84227664570111	3.91812779970767E-06	LINC00421	lncRNA
2.72324234520504	0.0160919485084281	LINC00431	transcribed_unprocessed_pseudogene
-5.76387178358302	0.011733192859531	LINC00506	lncRNA
7.79964300887136	0.000282901547044691	LINC00520	lncRNA
-5.75134165655022	0.046141927292607	LINC00557	lncRNA
2.71042270349487	0.0130774091038234	LINC00571	lncRNA
3.12558398853447	0.0248465303495715	LINC00622	lncRNA
7.43177972721617	1.50110042582007e-08	LINC00698	lncRNA
3.52906609321954	0.0243485202536398	LINC00702	lncRNA
2.11672593589871	0.00974729556264564	LINC00862	lncRNA
-2.07865949695142	0.004400308518815	LINC00926	lncRNA
4.73530313713013	0.0332903609922974	LINC00958	lncRNA
7.92171135917295	0.0137448493244752	LINC00973	lncRNA
5.91071418530911	0.0387002207793665	LINC01056	lncRNA
7.31842967889798	0.0176042443614016	LINC01121	lncRNA
7.22023375218015	0.0132860596942008	LINC01133	lncRNA
-2.72499599810973	0.022607861380983	LINC01238	lncRNA
7.22929106029656	0.0162229635572512	LINC01397	lncRNA
5.97133365957945	0.0293451750096929	LINC01470	lncRNA
2.99233260188413	2.61938806584364e-08	LINC01480	lncRNA
5.87254130152042	0.0254565118495371	LINC01516	lncRNA
10.2606808197691	6.81763604708599e-05	LINC01583	lncRNA
5.19539747035485	0.0116114504708269	LINC01602	lncRNA
3.61905481088518	0.000258273504610471	LINC01605	lncRNA
2.34504235628921	0.00730822266635002	LINC01619	lncRNA
-7.39218358844082	0.006051434117026	LINC01625	lncRNA
5.97510848374396	0.0198787108813994	LINC01733	lncRNA
-7.41413643475954	0.043115200805323	LINC01741	lncRNA
-7.78968599608019	5.76325590497591E-05	LINC01811	lncRNA
-2.21803441841487	0.017596810979292	LINC01814	lncRNA
5.94293014887894	0.0419133821427972	LINC01822	lncRNA
6.79124217194532	0.0367017838526723	LINC01828	lncRNA
2.14247825641456	0.00106611609780335	LINC01943	lncRNA
-2.92486617815733	0.000384489743228	LINC01952	lncRNA
-6.38779836086126	0.002781105201004	LINC02037	lncRNA
2.10632061238019	0.000208290294256683	LINC02085	lncRNA
7.1018210688583	0.00228460533504042	LINC02154	lncRNA
-7.12990912989321	8.87697656813337E-05	LINC02268	lncRNA
5.51841257831985	0.0253320663222448	LINC02318	lncRNA
-2.7329039636172	0.0017618704599	LINC02362	lncRNA
-6.34972113778574	0.006051434117026	LINC02363	lncRNA
6.53255837355295	0.0273026100339342	LINC02392	lncRNA
-6.34542707331699	0.000117421301952	LINC02499	lncRNA
-2.21057773755433	0.003167134848541	LINC02593	lncRNA
-5.49509457251457	0.047815843757812	LINC02618	transcribed_unitary_pseudogene
2.89869233588085	0.0164538882260331	LINC02627	lncRNA
-2.78286761058315	7.11270882135357E-05	LINC02688	lncRNA
-4.58064712568259	5.96220894004165E-08	LINC02691	lncRNA
6.12034129893096	0.033178788246516	LINC02742	lncRNA
3.97038710738691	0.00723930670237402	LINC02757	lncRNA
-4.66341833088797	0.025375781456026	LINC02789	lncRNA
-3.58632475266002	0.000354886941082	LINGO1	protein_coding
-2.70399071808389	0.021570750151063	LIPE	protein_coding
2.3884757535121	0.0116876282619465	LIPG	protein_coding
-2.22891965757323	0.009545760036197	LMNB1	protein_coding
-2.90369175358492	0.003657116916206	LMO3	protein_coding
4.31799816580344	0.00509566521740259	LNCOG	lncRNA
3.48267160434289	0.00879215720806837	LONRF3	protein_coding
-3.01648039253687	0.013799031441328	LOXL1	protein_coding
-2.11789497497739	0.001272724668175	LPAR2	protein_coding
-3.40833993540506	9.43824270648334E-05	LPAR4	protein_coding
-2.13614331760588	0.019651445346888	LPIN3	protein_coding
-8.95528765904051	0.000764505064214	LRFN1	protein_coding
-2.84971847684825	0.003110177180781	LRRC3	protein_coding
-2.95131308478199	8.97604934865022E-09	LRRC45	protein_coding
2.07507801462314	3.4250032572689e-13	LRRC49	protein_coding
-2.91917629531705	0.01369582949259	LRRC61	protein_coding
5.71411232566242	0.0313899530240751	LRRC66	protein_coding
-3.4830729799653	0.001084848345299	LRRC73	protein_coding
-7.24121075260827	0.005957587365825	LSMEM2	protein_coding
-2.80792361778779	0.004434057699229	LTBP3	protein_coding
-3.89616821918681	0.023000303536347	LURAP1	protein_coding
5.29833813834928	4.68032620820397e-10	LURAP1L	protein_coding
4.1362463074211	0.000166583558467559	LURAP1L-AS1	lncRNA
-2.10292097868337	0.00211670995644	LY6E	protein_coding
-2.44262599128391	0.048431231187725	LY6G5C	protein_coding
2.78182141035955	0.0161127298467763	LY96	protein_coding
-2.75400000261755	0.014129265840275	LYN	protein_coding
-2.81402147658331	0.005189704603382	LYNX1	protein_coding
2.07751312039634	2.90262968559717e-13	LYSMD3	protein_coding
2.06544752698162	0.000193000067010033	LYST	protein_coding
2.24849191467095	0.0349278124262375	MAFA-AS1	lncRNA
3.36091410030321	1.49349041449044e-05	MAFF	protein_coding
-2.06637686676038	0.010012263844646	MAGI2	protein_coding
2.28773161257199	1.20087521922537e-06	MAK	protein_coding
2.49701916043031	0.00108155078775198	MALAT1	lncRNA
-5.53995934774479	0.033071116934889	MAMDC2	protein_coding
3.83800342564157	0.00708092335317149	MAN1A1	protein_coding
-2.68413441730166	0.012229091166943	MANEAL	protein_coding
-3.46504052867987	0.030875446741377	MAP1A	protein_coding
2.09653263002554	0.0368168427536931	MAP3K7CL	protein_coding
-2.04262566550068	0.031796339993001	MAP4K2	protein_coding
-3.13627488097632	0.019298691831169	MARVELD1	protein_coding
-2.21303320512475	0.017258703918588	MAVS	protein_coding
-2.62949610545297	0.032139650288991	MAZ	protein_coding
-2.38965463407811	0.002174667766758	MBNL1-AS1	lncRNA
2.1965776442231	4.99662300095482e-14	MBNL2	protein_coding
3.54379490418599	0.0133083553923886	MC5R	protein_coding
2.17064274111362	1.84896726955775e-07	MCF2	protein_coding
2.66540551581493	0.0351432418473701	MCF2L	protein_coding
-2.11906455969937	0.005658535406002	MCM5	protein_coding
2.01427967983031	0.0159693571758311	MEG9	lncRNA
-2.31180607680005	0.026398412107841	MERTK	protein_coding
-4.68015548547458	3.37975300798678E-09	METTL7A	protein_coding
-2.9863773540472	5.86857510565511E-08	METTL7B	protein_coding
-3.43043242037613	0.016384518782645	MFAP2	protein_coding
2.07111308643194	0.010751037371561	MFSD2A	protein_coding
-2.85637537103406	2.5313360086081E-05	MGST2	protein_coding
7.70533417932441	0.0035776815804721	MILR1	protein_coding
-2.31892231225423	0.048941557966852	MIMT1	lncRNA
-6.56792331790172	0.000256807063324	MIR3663	miRNA
-2.8866140643194	0.006360703522012	MIR3663HG	lncRNA
-3.28442091425686	0.004484854886862	MIR4521	miRNA
-2.62531786452772	0.001287295473756	MIR548D1	miRNA
7.12283442120831	0.000851711423998679	MIR7-3HG	lncRNA
2.13595439531841	0.0467226579577247	MITF	protein_coding
-6.93799583632626	0.027077952401805	MLIP	protein_coding
2.97347497068676	0.000377625602115379	MMP10	protein_coding
-5.13314701769125	0.001803561237577	MMRN1	protein_coding
-3.05854233914104	0.044101219712718	MN1	protein_coding
2.49557540871495	0.0189190280272489	MNX1	protein_coding
-2.71428205193447	0.023558634369569	MOCS1	protein_coding
2.49023138799164	1.11797219784551e-10	MORN3	protein_coding
2.00046055646556	1.07685220581893e-05	MORN4	protein_coding
6.87831701411369	6.31855183551107e-05	MOV10L1	protein_coding
-6.12556809798037	0.036882469884359	MOXD1	protein_coding
-2.8758901398033	0.013516954704878	MPP2	protein_coding
2.1721620384474	0.0367064083764769	MPP4	protein_coding
2.52892291265428	0.000289434949804786	MPZL3	protein_coding
-3.98616097482368	0.029813057792309	MRGPRF	protein_coding
2.06922754930316	0.0188500754461502	MROH2A	protein_coding
-2.48422403008433	0.014717689581709	MRPL4	protein_coding
2.17629386402037	0.00246173066332102	MSH4	protein_coding
-3.01652864542595	0.044099609163741	MSN	protein_coding
-4.34608330041981	0.019594517496294	MSNP1	processed_pseudogene
5.35324454623725	0.0328549867090914	MSR1	protein_coding
3.48470508611174	3.17031294680204e-08	MT1G	protein_coding
2.75860507177987	1.86245691828804e-05	MT1X	protein_coding
2.58591275020348	0.00103419811448308	MT2A	protein_coding
-5.11925253165909	0.046394559530204	MTRNR2L1	protein_coding
2.65019696871322	0.000378714189775015	MTRNR2L3	protein_coding
2.64740999325577	0.0393684535349002	MX1	protein_coding
3.64549137677228	6.85521331211969e-08	MXD1	protein_coding
-2.09392192009724	0.032217567281454	MXRA8	protein_coding
-6.36055974057916	0.022069161493314	MYB-AS1	lncRNA
5.36911179137067	4.04838764531574e-07	MYCT1	protein_coding
-7.02909342257969	0.013294692745444	MYL10	protein_coding
4.40983203996263	0.000607400734523006	MYO7B	protein_coding
2.09741846208142	0.0106762276363673	MYOF	protein_coding
-2.97373338296598	0.001179220070482	MYORG	protein_coding
-2.77698932453069	0.028860703238865	NAA40	protein_coding
-2.82174530330328	0.03239708961648	NAALADL1	protein_coding
-2.35581546184633	0.023558634369569	NACC1	protein_coding
-2.32665452386509	0.015380905924508	NANOGP5	transcribed_processed_pseudogene
2.8782300288119	0.000365110529003019	NAP1L3	protein_coding
6.17867727801682	0.0433537154791496	NAT16	protein_coding
-2.42566516769213	0.010812310605794	NAV1	protein_coding
2.33742316441853	3.02960340219283e-05	NAV3	protein_coding
6.30352250996962	0.00176911222291605	NCALD	protein_coding
4.94650269953178	0.000103649264922138	NCF2	protein_coding
-2.29542761913115	0.014526501156693	NCKIPSD	protein_coding
3.41911806842509	0.0154135393918127	NDRG1	protein_coding
-2.06396596482809	0.019593132734297	NDUFB1P1	processed_pseudogene
2.20840989007447	0.0353472061690596	NDUFB4P6	processed_pseudogene
-2.28766075864623	5.7647598465079E-08	NECAB3	protein_coding
2.0884020976875	2.48737425821452e-07	NEDD4	protein_coding
-2.08126804685282	0.01464047250027	NEK8	protein_coding
-4.58340933670706	0.009248452402725	NES	protein_coding
-2.92003425511048	0.021044363808717	NEURL1B	protein_coding
2.19271978359787	0.00141890805706168	NEXN	protein_coding
-8.6283420852924	0.002513933907548	NFAM1	protein_coding
2.56447487211115	0.0328935175065714	NFASC	protein_coding
-3.08701909735656	0.01098015574835	NFATC4	protein_coding
-4.81617262855144	0.016615842087103	NFIC	protein_coding
2.39609727224738	1.61774660786766e-14	NFIL3	protein_coding
-4.65927595497321	0.036194557745764	NFIX	protein_coding
8.06027223504015	1.46325973215128e-08	NGF-AS1	lncRNA
-5.95515450780103	0.029044965657794	NHLRC4	protein_coding
-2.54669061364166	0.049956212254738	NID1	protein_coding
-2.30985910677891	0.001201179326689	NINJ1	protein_coding
-2.61773449031244	6.89381299447219E-05	NKAPP1	transcribed_processed_pseudogene
-3.14106526546206	0.007709521714965	NKX2-2	protein_coding
2.74723651573159	3.27943940946708e-08	NLRC4	protein_coding
3.80418786007135	0.0382434860643682	NMNAT2	protein_coding
2.52743570948953	0.0352752707707412	NMRAL2P	transcribed_unprocessed_pseudogene
3.5301378615753	0.00626799375774015	NNMT	protein_coding
-6.33364446452379	0.049273191563542	NODAL	protein_coding
-2.33809552388682	0.00966591293253	NOS1AP	protein_coding
5.0276948067291	0.0382108681929695	NPPC	protein_coding
-2.16011415188388	0.007026217690801	NR2F1	protein_coding
-2.93769743417108	0.003728609074412	NREP	protein_coding
-4.80232400821882	0.000933670908777	NRGN	protein_coding
3.16398429210458	0.027416696859414	NRIP3	protein_coding
-4.05996823548935	0.001827736977297	NRM	protein_coding
-2.3696732977538	0.031998080562337	NRSN2	protein_coding
5.24280405254512	0.00148644266793953	NRXN3	protein_coding
-2.8170332465127	2.61307076807401E-14	NTHL1	protein_coding
-2.58581879904836	0.009171557467627	NTNG2	protein_coding
2.44917208837755	6.5922444337396e-16	NUCB2	protein_coding
-3.09899720777895	0.005813057368852	NUDT16	protein_coding
-2.85768615115344	0.000105539010384	NUDT8	protein_coding
3.19911321617958	0.00129375037481591	NUPR1	protein_coding
-3.18519552011942	0.001022892361422	NXPH2	protein_coding
-4.52425370082606	0.018819546603456	NYNRIN	protein_coding
-6.68266228635674	0.047422771992499	OACYLP	transcribed_unitary_pseudogene
4.66571542165999	0.0328882435827475	OAS2	protein_coding
-2.4934753907206	0.044589901342674	OBSL1	protein_coding
2.1058271783708	0.0419133821427972	OCIAD2	protein_coding
-8.15968812786812	0.00126329685859	ODAD1	protein_coding
5.06570324408471	0.0184081350482619	OLAH	protein_coding
6.72114502480517	0.0400769831576192	OLIG2	protein_coding
2.55934505600753	7.99329614869733e-05	OPTN	protein_coding
-2.7542836996313	0.027916344208515	OR10G2	protein_coding
7.25768372104663	0.00369882937212361	OR51B5	protein_coding
5.3187703598259	0.00302304079189271	OSCAR	protein_coding
2.73785445240337	2.99265868516151e-05	OSGIN1	protein_coding
5.18984016316564	0.0145510256750254	OSTN	protein_coding
-2.02050887477096	0.022622308086137	OTX2	protein_coding
-3.76250058139253	0.045983106046835	OXER1	protein_coding
-6.77953121956742	0.008808156169634	P2RX1	protein_coding
6.60672206418145	0.0230442274474725	P2RY12	protein_coding
-2.01861765240249	0.008305036817496	P3H4	protein_coding
2.98262577818011	0.000154007003278406	P4HA2	protein_coding
-2.27466094695037	0.000272714627099	PACSIN3	protein_coding
2.72753814399617	1.26036823891496e-10	PAG1	protein_coding
-2.95591617791704	0.03578692908725	PALM	protein_coding
-3.33886588574716	2.18908916883316E-06	PALM3	protein_coding
-2.10086398424336	0.03534720616906	PANX2	protein_coding
-2.54945970783565	1.0293830604824E-05	PAQR4	protein_coding
-2.61838395550776	7.61858883371935E-06	PAX8	protein_coding
-2.44618645161119	0.024797742376926	PCBP2-OT1	lncRNA
-2.69449702593513	0.005777731315341	PCDHB16	protein_coding
-2.11565709713021	3.04736049703881E-07	PCDHB5	protein_coding
-2.7172832648137	0.001931012817287	PCDHB8	protein_coding
-2.59790161039446	0.014215982551625	PCDHGA6	protein_coding
-2.14490943070484	0.035561086243018	PCDHGB3	protein_coding
-2.3811062102499	0.048469785331973	PCDHGB5	protein_coding
-2.29062625200681	0.044101219712718	PCDHGC3	protein_coding
-2.76586498020518	0.009772020721031	PCGEM1	lncRNA
3.92717048202766	1.01452444132525e-10	PCLO	protein_coding
-3.32778075264879	0.006269265376305	PCSK1N	protein_coding
2.99058303385085	0.0095970442916177	PCSK5	protein_coding
4.49949199343837	0.00635653667916512	PDCD1LG2	protein_coding
2.02997463937591	1.73529836595798e-07	PDCD4	protein_coding
-3.82907435097856	0.017607455107402	PDE4A	protein_coding
-3.15209859223495	0.022053660794889	PDGFRB	protein_coding
2.78066849927291	0.014539676398164	PDIA2	protein_coding
-2.0815364211588	0.000503679571033	PDK2	protein_coding
-3.93675722613781	0.00012954630787	PDPN	protein_coding
-2.40374473340183	0.014003828297445	PFAS	protein_coding
-2.39094850868205	0.037054779846135	PFN1	protein_coding
-3.31267588985999	0.047556130855418	PFN1P1	processed_pseudogene
-2.29126546250855	0.003072680586527	PGF	protein_coding
-5.02545789544186	0.000422181808909	PGGHG	protein_coding
2.0477686719049	5.63789522098052e-06	PGM2L1	protein_coding
-2.25300328454477	0.011191192447488	PHBP15	processed_pseudogene
-2.17056352422413	0.01574702552669	PHBP6	processed_pseudogene
2.35674547056219	0.00372860907441178	PHLDA1	protein_coding
-2.11787141159548	0.039165610253079	PHLDB1	protein_coding
-3.19489993377654	0.000861494071215	PHOSPHO1	protein_coding
-2.02416151274531	0.026877690128198	PIK3C2B	protein_coding
-2.45613849288717	0.016920857733893	PIK3CD-AS2	lncRNA
2.23168452553353	0.0108478550840935	PIK3IP1	protein_coding
-2.48379867064871	0.035256692464971	PIP5K1C	protein_coding
2.2313137236232	0.00756584423170897	PKIA-AS1	lncRNA
-2.43663795610979	0.000534517939275	PKMYT1	protein_coding
-3.85407449294739	0.006360703522012	PKN3	protein_coding
-2.53097600168494	0.035061770387889	PKP1	protein_coding
2.46377035576085	0.0193662352597326	PLA2G4C	protein_coding
2.11441977201209	0.00181713253621071	PLCG2	protein_coding
2.09583151628702	4.84905135299866e-06	PLCXD2	protein_coding
3.7158606804223	0.0294463719955955	PLEKHF1	protein_coding
-3.01645244299102	0.011660898117739	PLEKHG2	protein_coding
-2.15376402754477	0.017232634557571	PLEKHH3	protein_coding
-4.69147818607418	0.018918800198257	PLK1	protein_coding
2.47832428917633	0.0170266543469458	PLK2	protein_coding
2.52526708192958	2.77846798877715e-06	PMEPA1	protein_coding
8.85646854033144	7.65869983744782e-05	PNLIPRP3	protein_coding
-2.83947091873297	0.00704224304666	POLG-DT	lncRNA
-3.56372377784495	0.035939557563525	POLR1G	protein_coding
-3.72721746767251	0.003827436725647	POU2F2	protein_coding
8.89358139715343	0.000285872046083172	PPARGC1A	protein_coding
-2.29632448452673	0.016635641711125	PPARGC1B	protein_coding
2.37063208922028	0.00506715768033807	PPIC	protein_coding
2.84500304531885	3.15097843378139e-07	PPP1R15A	protein_coding
-2.24769349993289	0.038978641059125	PPP1R18	protein_coding
-2.48865996444339	0.000680526645918	PPP1R1A	protein_coding
2.12845605982938	0.00764637315681138	PPP1R1C	protein_coding
2.14446915845926	1.29461020085583e-06	PPP1R3B	protein_coding
4.28886235385182	0.0400795252784542	PRAL	TEC
-4.15498500855854	0.042820393902747	PRAME	protein_coding
2.11887768887684	1.33282772151884e-06	PRKAB2	protein_coding
-3.31150052104544	0.038923790078661	PRKACA	protein_coding
-3.92120793002477	0.004363279593642	PRMT1P1	processed_pseudogene
3.17107765748353	0.03393421454088	PRND	protein_coding
-2.25579433987054	0.000972633354992	PROCA1	protein_coding
-4.73465938708745	0.042174099022281	PRR13P5	processed_pseudogene
-4.33259816958064	0.038782674273222	PRRT2	protein_coding
-3.81566330339713	0.000808750503114	PRRT4	protein_coding
2.1977849522977	0.000480823098917061	PRSS23	protein_coding
-2.68363125876293	0.017813586945236	PSD4	protein_coding
-2.52979355740462	0.033196819596271	PSMC2P1	processed_pseudogene
-2.72368437576092	1.27042568750589E-07	PSRC1	protein_coding
-2.41468918602251	0.006097583928516	PTGES3P1	processed_pseudogene
2.51978331666624	0.00012888321049305	PTGS2	protein_coding
-2.76040725929324	0.01322539296348	PTMS	protein_coding
3.1098315706945	1.91992992468761e-06	PTPDC1	protein_coding
-2.31369791420463	0.000880169697829	PTPN18	protein_coding
-2.05913053722643	0.042466214227356	PTPN3	protein_coding
-2.25075554813302	0.016971941784086	PTPN6	protein_coding
6.09650158059936	0.00333242947928749	PTPRH	protein_coding
5.23064930222474	0.0261609764067348	PTPRR	protein_coding
5.93600824117063	2.85379961167085e-06	PTX3	protein_coding
-2.17530554466713	3.46466508474007E-07	PXN-AS1	lncRNA
-2.14747899397938	0.001198615108138	PYCR3	protein_coding
-3.84496678354578	1.02742933014914E-07	QPRT	protein_coding
-3.50658318840416	0.048136311826674	RAB15	protein_coding
2.91372199924199	0.000220352901203466	RAB27B	protein_coding
-4.61021275098234	0.019317007020605	RAB36	protein_coding
3.02570983028913	0.000273193887141361	RAB39B	protein_coding
-2.47133779295708	0.037921677134396	RAB3IL1	protein_coding
-2.5307349118778	0.00966591293253	RAB42	protein_coding
2.10571651288314	4.6170601867608e-07	RAB6B	protein_coding
-2.39669336490813	0.002269344412054	RAC3	protein_coding
-2.06640744169507	0.024089953988641	RAD54L	protein_coding
-7.42481334822995	0.01547796719458	RAMP2	protein_coding
-3.05189510320065	0.007313631208562	RAMP2-AS1	lncRNA
-2.73866232678568	3.31157372641164E-07	RARG	protein_coding
-3.55177756053149	0.034766805640964	RASAL3	protein_coding
8.29560194128993	0.00348971140189719	RASEF	protein_coding
-2.59375219715557	0.022538168200501	RASGRF1	protein_coding
4.6975441922251	0.00019531448505777	RASSF9	protein_coding
-3.14579331853359	0.028975783971059	RAVER1	protein_coding
-2.46349816386623	0.049845244953509	RBBP4P4	processed_pseudogene
-7.78870460371498	0.020448448823655	RBM15-AS1	lncRNA
-3.29671533708869	0.003516007815637	RBMXP5	processed_pseudogene
-2.23189763888782	3.72959827358869E-05	RCCD1	protein_coding
-2.57907250229983	0.041194993627964	REEP4	protein_coding
2.40879044220339	0.00349712794465046	RELN	protein_coding
6.10114158612432	1.25911831746027e-09	REPS2	protein_coding
-3.25673333044216	0.018477916627535	RET	protein_coding
6.5980145617271	3.80804690816196e-05	RFPL4A	protein_coding
6.46898003589582	4.12980714875171e-06	RFPL4AL1	protein_coding
-2.28082812541241	0.049037048052956	RGN	protein_coding
4.26554568454168	0.0460983613675589	RGS11	protein_coding
-2.2903396013958	4.79794868356898E-06	RGS19	protein_coding
-7.29384134668776	7.1585033550495E-06	RGS21	protein_coding
2.26373890942653	0.00372860907441178	RHBDL2	protein_coding
2.3631750253701	1.41758995575648e-05	RHOB	protein_coding
-2.90134913414889	0.005982671977973	RHOBTB2	protein_coding
-2.17859080771955	0.023237224822161	RHOF	protein_coding
-2.32035872951549	0.000358719973949	RIBC2	protein_coding
-2.08974863903305	0.0006915494364	RIMBP3	protein_coding
-2.05561213256943	0.000954447125326	RIMBP3B	protein_coding
-2.28616087899884	0.000244922900907	RIMBP3C	protein_coding
-3.33648835396034	0.00040355691827	RIPOR3	protein_coding
3.31524989501462	0.02609060917675	RN7SKP11	misc_RNA
-5.88080967786087	0.002482907843163	RN7SKP176	misc_RNA
-2.38556203102499	0.016034981802935	RN7SL192P	misc_RNA
-4.02999151338094	0.000128873729143	RN7SL471P	misc_RNA
-2.15100645376573	0.018530482940318	RN7SL775P	misc_RNA
3.78414625622839	0.000335831412461267	RND1	protein_coding
3.591176213976	1.74176404800769e-10	RND3	protein_coding
-2.4870836643296	0.012298966315149	RNF133	protein_coding
-2.9658884678853	0.017493091456532	RNF138P1	processed_pseudogene
-2.39291291451015	0.000559570587761	RNF207	protein_coding
-3.31219678971837	0.028482944071485	RNU2-17P	snRNA
2.2923473316279	0.000205425455513848	RNU6-431P	snRNA
-2.65372929625306	0.03324014977636	RNU6-510P	snRNA
-2.47768105945803	0.032272448690809	RNU6-850P	snRNA
4.24701977470054	2.4769247947764e-06	RNVU1-23	snRNA
3.340944631093	0.000923848008614404	ROR1-AS1	lncRNA
-2.26134177625144	0.004071012868731	ROR2	protein_coding
6.36491028794055	0.0263925812801903	ROS1	protein_coding
-3.88434587717002	0.041138185653992	RPL11P4	processed_pseudogene
5.96433243706968	0.0193892020557059	RPL21P133	processed_pseudogene
-2.4878120972649	0.006809800279695	RPL23AP52	processed_pseudogene
7.18072499336915	1.16276935615583e-05	RPLP0P2	transcribed_processed_pseudogene
2.59601693090012	0.0251718051981906	RPS20P20	processed_pseudogene
-5.47988811189432	0.034803149500791	RPS2P28	processed_pseudogene
-3.13853167346801	0.014854410165005	RPS3AP37	processed_pseudogene
-2.41269205495757	0.030498674223739	RPSAP41	processed_pseudogene
5.00684715901678	0.00315308956255082	RPSAP44	processed_pseudogene
-2.21188938319128	0.013695459738177	RPSAP8	processed_pseudogene
2.50279629849069	3.29615199055137e-11	RRAGC	protein_coding
2.25549791784856	7.81661528229152e-07	RRAGD	protein_coding
-2.46854801558785	0.00011636965355	RTKN	protein_coding
3.28883668879489	1.79853172406375e-05	RTL1	protein_coding
-3.57442767700695	0.044187657368625	RTL8B	protein_coding
-2.97640440190976	0.016566424186393	RTL8C	protein_coding
-2.18975274858446	0.027520622325203	RTN4RL1	protein_coding
3.34023071478939	0.00129688255757442	S100P	protein_coding
-3.03041119964707	0.017596810979292	S1PR2	protein_coding
-2.95807763904107	0.000932476999465	S1PR5	protein_coding
-3.50596028250629	0.028644341278999	SALL2	protein_coding
-2.42195668279287	0.010558625418543	SAMD1	protein_coding
-2.82885158307568	0.023070692094636	SAMD10	protein_coding
-3.25334879536456	0.001229513105593	SAMD14	protein_coding
2.86949560914789	0.0431152008053232	SAMD9L	protein_coding
-3.13976354578757	0.012367836155274	SARM1	protein_coding
4.89032997551	1.73779670809313e-08	SAT1	protein_coding
-2.62066203708228	0.010903466476422	SATB1	protein_coding
6.64735926965886	0.034663490153618	SBSN	protein_coding
-6.6295232816622	0.000603086881746	SCTR	protein_coding
-7.60511370660833	0.004176322398495	SCTR-AS1	lncRNA
-7.30219601483271	3.88329893501341E-08	SDCBPP2	processed_pseudogene
-2.85756793945028	0.037049074842178	SECTM1	protein_coding
2.41797557544396	1.07974874277476e-34	SEL1L	protein_coding
2.1611324445011	2.51755582579533e-05	SELENOM	protein_coding
-2.06611573255394	0.016566424186393	SEMA5B	protein_coding
-2.29428728951016	0.048766047070227	SEMA6C	protein_coding
2.4957804730228	0.0178164591912224	SERPINB8	protein_coding
2.0315152354588	0.0279163442085154	SERTAD1	protein_coding
-2.77391469811892	0.012197348069442	SERTAD4	protein_coding
-2.63267344662732	0.000252848919148	SERTM1	protein_coding
2.15275361938037	0.0182213560265656	SESN3	protein_coding
-2.24627927735817	0.004977807396122	SFXN2	protein_coding
4.56866600106488	0.00723930670237402	SGCG	protein_coding
7.63726919185285	0.0115954023438283	SGCZ	protein_coding
2.2683220484656	0.00842764047889636	SGMS2	protein_coding
-2.07804122401734	0.010225324592307	SGSH	protein_coding
3.14816137745744	1.29938098524459e-09	SH2D5	protein_coding
-2.04129037225006	0.04559845712352	SH3GL1P2	processed_pseudogene
3.38920004808715	0.0168495180270968	SH3GL2	protein_coding
2.66060014994451	0.0165646728287167	SH3RF3	protein_coding
2.12304574797917	0.000448983349128316	SHC4	protein_coding
-2.36292710910273	0.031925030827755	SHISA6	protein_coding
-2.14484482738396	0.046623338397981	SHMT1P1	processed_pseudogene
-3.29300917695165	0.017604244361402	SHOX2	protein_coding
-3.75541892348294	0.034337401503888	SHROOM2	protein_coding
-2.39952570694523	5.26095774269754E-05	SIPA1	protein_coding
3.01764216948866	4.43230026613495e-13	SIPA1L2	protein_coding
-2.33032443162922	0.017355332465941	SIRPA	protein_coding
-2.73276819218618	0.045875704549001	SIRPB1	protein_coding
-6.61671041506519	0.035939557563525	SIX2	protein_coding
-2.13606187353936	0.027153524229461	SIX5	protein_coding
-2.87320865090426	0.000455819435635	SKIDA1	protein_coding
3.11557725771419	2.53452337871888e-07	SLC12A8	protein_coding
-4.23918754871285	0.017847161934155	SLC18A3	protein_coding
7.86468352426497	0.0162776063051804	SLC22A10	protein_coding
4.42937185156152	0.0023445077628229	SLC22A15	protein_coding
7.75223090721376	0.00093204738187059	SLC22A25	protein_coding
2.98560196561414	0.00363209809180832	SLC22A4	protein_coding
-2.58144632944154	0.00169499540364	SLC24A3-AS1	lncRNA
-2.13777874584678	7.83241589970517E-05	SLC25A1	protein_coding
-2.75865778987383	4.61247598266119E-06	SLC25A10	protein_coding
-3.41710535223341	0.017764891322474	SLC25A23	protein_coding
-6.67877472544054	0.001496463896717	SLC25A41	protein_coding
-2.56182607248701	0.011231393611961	SLC25A45	protein_coding
-3.16431919222545	0.02895405588189	SLC29A1	protein_coding
-2.75663001569885	0.006476896342884	SLC29A2	protein_coding
3.4766380194649	0.000903568655657688	SLC2A3	protein_coding
-2.10064817092427	0.016019231492564	SLC2A4RG	protein_coding
-2.45709061038938	0.040430611316056	SLC2A6	protein_coding
2.35336701131923	1.48809370868427e-21	SLC33A1	protein_coding
-2.96536413424652	0.040259896403721	SLC44A2	protein_coding
-6.95519650206043	0.001457171352827	SLC7A10	protein_coding
2.17576499961897	0.0252421142134606	SLC7A3	protein_coding
-3.98872867147173	0.017643644609646	SLC9A3R2	protein_coding
-2.779243691119	0.026474548220095	SLCO4A1-AS1	lncRNA
7.85045060318295	1.08536561235792e-08	SLCO6A1	protein_coding
-2.30606334930095	0.032319030642016	SMAD3	protein_coding
-2.26101863479478	0.029995281951713	SMARCC2	protein_coding
-2.1369785193229	4.88933207789322E-05	SMIM10L2A	protein_coding
9.12845727336274	3.49044599331591e-09	SMIM34A	protein_coding
9.12845727336274	3.49044599331591e-09	SMIM34B	protein_coding
-2.85134630944957	0.001576157822455	SNAI3-AS1	lncRNA
2.78002718882549	2.23904757585067e-06	SNAPC1	protein_coding
-2.05297373210692	0.042820393902747	SNAPC2	protein_coding
-3.3591455388557	0.005321194932315	SNORA31B	snoRNA
3.32592822116906	0.00997280164332639	SNORD114-11	snoRNA
2.62049151601864	0.00842764047889636	SNORD114-2	snoRNA
2.54410704950236	0.000995277359842596	SNORD114-3	snoRNA
-5.95193407541902	0.028443499534502	SNORD3D	snoRNA
-3.67642048272527	0.048355297377155	SNRPCP3	processed_pseudogene
-2.59912320318393	0.012426400534431	SNTA1	protein_coding
2.25871628558397	0.000448983349128316	SORBS1	protein_coding
-5.55745836587139	0.044449454198287	SORBS3	protein_coding
2.93555638171128	0.0389237008542282	SORCS1	protein_coding
-4.55450572962236	0.037323778059129	SOX12	protein_coding
-6.87849665784228	0.019136422880152	SOX18	protein_coding
-7.15228682918334	0.019339856898444	SOX7	protein_coding
2.67888800006709	0.0475926358521139	SP140	protein_coding
-2.62776749779181	0.045415652025448	SP7	protein_coding
-2.22340801841759	1.9129033789285E-12	SPC24	protein_coding
3.0646871764813	0.0333726816220202	SPHK1	protein_coding
-2.60129986347292	2.74643340006256E-06	SPHKAP	protein_coding
8.26536909094578	3.41087547350488e-05	SPINK1	protein_coding
5.50213300098779	0.0402327201361868	SPNS3	protein_coding
4.64663835203269	0.00126237935604558	SPP1	protein_coding
7.09517901937833	0.0144568959169134	SPRR2D	protein_coding
-3.2114483127132	0.03253539575179	SREBF1	protein_coding
2.20746874743389	0.0307741729213556	SRMP2	processed_pseudogene
-3.29493498873414	0.048851900149902	SRRM2-AS1	lncRNA
-2.37220152993234	0.032704513971952	SRRM3	protein_coding
-3.57119054012193	0.016989307716449	SRRT	protein_coding
-2.70299586979338	0.043468161952636	SRSF3P1	processed_pseudogene
-2.51270303233479	0.003396240527483	SSBL3P1	processed_pseudogene
-2.81591411591188	0.005055178571821	SSH3	protein_coding
-4.30764826133212	0.043586856887221	ST13P11	processed_pseudogene
-4.78056644973162	0.014289957064236	STAC2	protein_coding
-3.3060123994933	0.005916938522263	STARD4-AS1	lncRNA
-2.27655533887971	0.002332518097474	STEAP3	protein_coding
4.35287163028272	0.00996898613513042	STMN4	protein_coding
-8.08355476859582	0.009044239300567	STRA6	protein_coding
-2.53522903390243	0.030239732507333	SUMO3	protein_coding
-3.24711056715806	0.011050664583919	SUOX	protein_coding
-2.6471468010365	0.007100693340802	SYCE2	protein_coding
-2.57744287012824	0.034459950550995	SYDE1	protein_coding
-2.20940713465878	4.40061515893834E-05	SYNDIG1	protein_coding
3.0353831644217	0.00129664532944031	SYNE1	protein_coding
-2.33490033203739	0.046141927292607	SYPL1P2	processed_pseudogene
-2.94898114142062	0.036375910294985	SYT17	protein_coding
-2.17145537313294	0.010830795369883	SYT2	protein_coding
5.66105356893664	0.00663922252074402	TAC1	protein_coding
-3.21690447296571	0.001660973628954	TAF7L	protein_coding
6.39309898130724	0.0130822887697402	TAL1	protein_coding
2.45816209564025	0.048470416618869	TAS2R3	protein_coding
5.80748195220292	0.00161843388656602	TATDN2P3	processed_pseudogene
-2.24734508227609	0.020493350247269	TBC1D8-AS1	lncRNA
2.5044072376346	0.0225190391842095	TBC1D8B	protein_coding
2.19902823896769	0.000105623197408394	TCIM	protein_coding
2.21926720675865	0.0113240103067805	TCP11L2	protein_coding
-2.44586891744903	0.017141329455869	TECR	protein_coding
-3.07426058005279	0.007166451459669	TECRP1	processed_pseudogene
-7.58293681817435	6.05880355097208E-05	TECTA	protein_coding
-3.83327885795949	0.002848958834099	TEKT2	protein_coding
2.81434420155717	6.39393581284642e-05	TENT5C	protein_coding
-2.2190014891704	0.048491490480495	TESK1	protein_coding
2.38814536390536	0.0292499419596828	TEX14	protein_coding
-4.60554023518376	0.004355917688499	TEX19	protein_coding
5.59877979211096	0.0315911943391632	TEX26-AS1	lncRNA
-3.20962361365977	0.010333452260797	TFAP2B	protein_coding
-2.06718209748585	0.003632098091808	TGFB1	protein_coding
-2.05773474282629	0.005843925404096	TGFB3	protein_coding
-3.70114904421445	0.027187680717088	THEM4	protein_coding
3.68466496598751	0.0475214898818969	THEM7P	transcribed_unitary_pseudogene
-2.67404060229933	0.000416935145856	THRA	protein_coding
-3.72234720091961	0.031419784865247	TICAM1	protein_coding
-2.06869172044822	0.005572633702257	TICRR	protein_coding
-2.72882549396346	0.000374631104027	TIRAP	protein_coding
-2.49243468830741	0.000467265755424	TK1	protein_coding
-5.01189503874176	0.009619180927818	TLCD3B	protein_coding
-2.18947266426132	0.005137451897202	TLE5	protein_coding
3.42958631051402	4.88933207789322e-05	TM6SF1	protein_coding
-6.70280418273671	0.048238203471074	TMEM119	protein_coding
-2.21556106476339	0.000145406701846	TMEM141	protein_coding
3.90107686067001	7.90825856214154e-05	TMEM154	protein_coding
4.72780742526399	0.027322962292471	TMEM156	protein_coding
2.11185860201926	0.000886734792712854	TMEM182	protein_coding
-2.70847184180537	0.022893442038573	TMEM184A	protein_coding
-3.28275843242214	0.000608283251241	TMEM200B	protein_coding
-3.25168974248169	0.019651445346888	TMEM201	protein_coding
2.59555985898312	0.00647922710181706	TMEM236	protein_coding
-2.49784815225874	0.00484179894637	TMEM240	protein_coding
-3.22174602723635	8.35325527719311E-10	TMEM37	protein_coding
-3.01699879066694	0.011699343123165	TMEM59L	protein_coding
-2.05532121636906	3.52456534635154E-05	TMEM97	protein_coding
-2.27685167807919	5.0218871968411E-09	TMPO-AS1	lncRNA
-2.04690404800839	0.000264379771773	TMPOP2	processed_pseudogene
7.66399007437366	4.27412174631253e-05	TMPRSS11F	protein_coding
3.16689806974635	0.0311757737691803	TMTC1	protein_coding
-3.87599691826831	0.000771917795548	TNFAIP2	protein_coding
2.32571350056379	0.0036895897421291	TNFRSF12A	protein_coding
-4.05034230117629	0.025874685346362	TNFRSF13C	protein_coding
-2.51564931007728	0.028549532357388	TNFRSF14	protein_coding
-2.67643290940344	0.039836447119749	TNFRSF1A	protein_coding
4.04852906530193	0.00312243951928671	TNFRSF9	protein_coding
-3.2677857701801	0.000120933276138	TNFSF13	protein_coding
6.19532215737868	0.0368168427536931	TNFSF14	protein_coding
4.63930006664299	9.5045827307679e-05	TNFSF18	protein_coding
-2.47786081160345	0.016301422055196	TNIP1	protein_coding
-3.34148561053047	0.020562940394206	TNXA	unprocessed_pseudogene
-2.24317929545143	0.013591500726381	TNXB	protein_coding
-2.10683865716499	3.0194349037719E-06	TONSL	protein_coding
-4.66767520407717	0.028189646327279	TP53I11	protein_coding
-3.63335134391893	0.011793300115665	TP73	protein_coding
-2.10283566996533	0.044592928474722	TPTE2	protein_coding
4.49855521387597	0.0114968477177547	TREM1	protein_coding
-3.17876587676601	0.01379421859954	TRERF1	protein_coding
-2.76098287946979	0.013802072875034	TREX1	protein_coding
3.56932579457163	1.10944663122034e-07	TRIB3	protein_coding
-2.5386238489122	0.047012658789484	TRIL	protein_coding
4.9639339794583	0.0238299842160523	TRIM43	protein_coding
5.31565170562924	0.048936690139114	TRIM43B	protein_coding
-3.02340147507569	0.000519894941465	TRIM71	protein_coding
2.40606945416474	0.00392335441118494	TRNP1	protein_coding
-7.50423122070188	1.3451214779346E-05	TRPV4	protein_coding
3.09072135419407	4.21073081852018e-07	TSLP	protein_coding
-3.92091784647557	0.000369666120427	TSPAN11	protein_coding
3.17299398442026	0.0144344948733831	TSPAN19	protein_coding
9.14782842475074	7.23749834338238e-08	TTC12	protein_coding
-6.52428446121011	0.006051434117026	TTC23L-AS1	lncRNA
3.08095595731059	0.0191465702685773	TTC29	protein_coding
7.25365474456601	0.000166381082230576	TTLL11-IT1	lncRNA
-2.63583856225163	0.003632098091808	TUBAP2	processed_pseudogene
-4.32433614360794	0.004275984119758	TUBB4A	protein_coding
-2.53220446203099	0.001460253253926	TUBBP1	transcribed_processed_pseudogene
-3.69328263882052	0.001150870237508	TUBBP2	processed_pseudogene
2.41159894232336	1.81451639375032e-06	TUFT1	protein_coding
3.03525448158101	2.93055188545485e-07	TXNIP	protein_coding
-2.25725020775803	0.035939557563525	U4	snRNA
2.08743239163907	0.00292318020908611	U6	snRNA
2.15403225453258	3.59420355575767e-05	UAP1	protein_coding
-3.41359940472728	0.008754985746792	UBE2E1-AS1	lncRNA
-2.52856137629371	3.77721341299789E-06	UBE2E4P	processed_pseudogene
-3.33577270691972	0.015867765706737	UCP2	protein_coding
2.17960003427134	1.15939319914378e-05	UGDH-AS1	lncRNA
-7.18836748763189	0.000192889051621	UGT3A1	protein_coding
2.63079589154582	8.67219496577045e-06	ULBP1	protein_coding
3.16567015958417	0.00278225061066889	ULBP2	protein_coding
-2.15636025948592	0.006677845344657	UNKL	protein_coding
4.78124502843048	1.39277787145805e-08	UQCRBP2	processed_pseudogene
2.39490130515766	0.0394691575197203	USP17L2	protein_coding
4.82438776669871	0.000222103680063641	UTS2B	protein_coding
-2.88094245256323	0.012811708431052	VAX1	protein_coding
4.10552844192385	0.00900564378361458	VEPH1	protein_coding
3.74949519953919	0.0133083553923886	VLDLR-AS1	lncRNA
-2.52672656012723	0.002248609995069	VWA1	protein_coding
-2.71911805617977	0.01239479426753	WDR62	protein_coding
-2.19273358749032	1.41982661815477E-09	WDR76	protein_coding
-2.57997135158171	0.037821751265466	WDTC1	protein_coding
3.62179304704367	2.26606766869645e-14	WIPI1	protein_coding
-2.17570742007979	0.021397204822911	WWTR1-AS1	lncRNA
7.85636725416162	0.00185422172328038	XAF1	protein_coding
2.38342389398575	9.16771198971257e-11	XBP1	protein_coding
2.6674794777333	0.00138432854815182	YPEL2	protein_coding
-3.47492213614457	0.038825577139392	YWHAEP5	processed_pseudogene
-2.05286435226167	0.015092074032943	ZBTB12	protein_coding
2.17336204736235	1.02608728522806e-21	ZBTB21	protein_coding
-3.09183764239088	0.008124430089244	ZBTB42	protein_coding
-2.30070074295061	0.036375910294985	ZBTB7A	protein_coding
-3.48617078795707	0.030937850477084	ZC3H4	protein_coding
-2.68596578614698	1.35335808483597E-06	ZDHHC12	protein_coding
-3.91901751694032	0.006183370220938	ZFHX2-AS1	lncRNA
-3.16378804642122	0.049461779520463	ZMIZ1	protein_coding
2.12824697818345	0.00062325796260346	ZNF10	protein_coding
-3.09716623429697	0.005226710014849	ZNF114	protein_coding
8.47454796224268	0.0207627065362479	ZNF257	protein_coding
-7.15720406905903	0.003646611680777	ZNF385A	protein_coding
-2.93602665747104	0.039450894416217	ZNF395	protein_coding
3.86638271024315	0.000954447125326226	ZNF486	protein_coding
-2.10881321968002	0.038978641059125	ZNF512B	protein_coding
-2.94744300687752	0.027539044292174	ZNF516-DT	lncRNA
2.09893751337674	0.0466206246403234	ZNF528-AS1	lncRNA
-3.77468539254886	0.028549532357388	ZNF618	protein_coding
2.5986802962483	2.8342149574085e-05	ZNF697	protein_coding
-2.08774899709273	0.005716491855332	ZNF705E	protein_coding
-3.51017102299656	1.56558873699643E-07	ZNF792	protein_coding
