# Supplementary material for: Soft Tissue Ewing Sarcoma Cell Drug Resistance Revisited: A Systems Biology Approach
Source: Int J Environ Res Public Health. 2023 Jul 3;20(13):6288. doi: 10.3390/ijerph20136288 (PMC10341845; doi:10.3390/ijerph20136288)
Supplement: Supplementary file 1 [file ijerph-20-06288-s001.zip › Table S2.xlsx]

## Sheet: GO_Terms_641 genes
geneSet	description	size	overlap	expect	enrichmentRatio	FDR	userId
GO:0001667	ameboidal-type cell migration	381	64	2.57533e+16	2.48512e+16	7.65965e+06	ACVRL1;ADGRB1;APELA;ATOH8;BMP7;CD40;CDH13;CRB2;CSNK2B;CTSH;CYGB;CYP1B1;DAB2IP;EMP2;FAP;FLT4;FN1;GPI;HAND2;HDAC7;HSPB1;HYAL1;HYAL2;JUP;KANK2;KIT;LAMA5;LOXL2;MAP3K3;MIXL1;MMP9;NODAL;NOS3;PECAM1;PFN1;PKN3;PLEKHG5;PTP4A3;PXN;RET;SCARB1;SEMA3B;SEMA3D;SEMA3F;SEMA5B;SEMA6B;SEMA6C;SOX18;SPARC;SRC;SYDE1;TBXA2R;TGFB1;TMEM201;VASH1;DUSP10;EDNRB;ETS1;FGF16;KITLG;KLF4;PTGS2;RHOJ;SMOC2
GO:0043062	extracellular structure organization	400	64	2.70376e+16	2367072927072920	3.29258e+07	A2M;AEBP1;APOC1;BCL3;BGN;BMP7;CD36;COL10A1;COL1A1;COL1A2;COL2A1;COL5A3;COL6A1;COL9A2;COLQ;CST3;CTSL;CYP1B1;ELN;FAP;FGFR4;FN1;HSPG2;HTRA1;HYAL1;ICAM4;ITGA9;KAZALD1;LAMA5;LOXL2;LOXL3;LOXL4;LPL;MFAP2;MMP9;NID1;P3H4;PECAM1;PHLDB1;PLTP;PRKACA;RAMP2;SCARB1;SDC1;SMAD3;SPARC;SULF1;TGFB1;TIMP2;TNFRSF1A;TNFRSF1B;VWA1;ADAMTS20;DMP1;ERO1B;ETS1;LAMA1;LCP1;LIPG;MMP10;MPZL3;PTX3;SMOC2;TLL2
GO:1901342	regulation of vasculature development	313	48	2.11569e+16	2.26876e+16	1.95641e+10	ACVRL1;ADGRB1;APELA;AQP1;BMP7;C5;CD40;CTSH;CYP1B1;DAB2IP;EMP2;EPHA1;GHRL;HDAC7;HHEX;HOXA5;HSPB1;HSPG2;HYAL1;JUP;KIT;LRG1;MAP3K3;NFATC1;NODAL;NOS3;PDE3B;PTN;RAMP2;SPARC;SULF1;TBXA2R;VASH1;VEGFB;CHRNA7;CTH;CXCL8;ETS1;FGF16;FGF9;HEY2;HK2;KLF4;PROK2;PTGS2;RHOJ;SMOC2;XDH
GO:0001525	angiogenesis	487	65	3291829292997500	1.97459e+16	1.95641e+10	ACVRL1;ADGRB1;ANPEP;APELA;AQP1;C5;CD40;CDH13;CTSH;CYP1B1;DAB2IP;E2F8;EMP2;EPHA1;FAP;FGFR4;FLT4;FN1;GHRL;HAND2;HDAC7;HHEX;HOXA5;HSPB1;HSPG2;HYAL1;JUP;LAMA5;LOXL2;LRG1;MAP3K3;NFATC4;NODAL;NOS3;NOTCH3;PDE3B;PDGFRB;PECAM1;PTN;RAMP2;SOX18;SPARC;SULF1;TBXA2R;TNFAIP2;TYMP;VASH1;VAV3;VEGFB;ARHGAP24;CHRNA7;CXCL8;ESM1;ETS1;FGF16;FGF9;HK2;KLF4;KLF5;PROK2;PTGS2;RHOJ;RSPO3;SAT1;SMOC2
GO:0090130	tissue migration	283	44	1.91291e+16	2.30016e+16	2.91741e+10	ACVRL1;ADGRB1;APELA;ATOH8;CD40;CDH13;CSNK2B;CTSH;CYP1B1;DAB2IP;EMP2;FAP;FLT4;GPI;HDAC7;HSPB1;HYAL1;JUP;KANK2;KIT;LOXL2;MAP3K3;MMP9;NOS3;PECAM1;PFN1;PKN3;PLEKHG5;PTP4A3;PXN;SCARB1;SOX18;SPARC;SRC;TBXA2R;TGFB1;VASH1;DUSP10;ETS1;FGF16;KLF4;PTGS2;RHOJ;SMOC2
GO:0022604	regulation of cell morphogenesis	473	58	3.1972e+16	1.81409e+16	9.936e+11	ARAP3;ARHGAP44;BCL9L;CDC42EP1;CDC42EP2;DAB1;EEF2K;EFNB3;EPB41L3;FN1;KIT;KNDC1;L1CAM;LIMK1;LINGO1;MAPT;METRN;MSN;NFATC4;NTN1;OBSL1;PALM;PTN;RAC3;RET;RHOF;RND2;RTN4R;SARM1;SEMA3B;SEMA3D;SEMA3F;SEMA5B;SEMA6B;SEMA6C;SHOX2;SPARC;SRC;SRCIN1;SSH3;SYT17;SYT2;WASF3;WNT3;ZMYM3;BRSK1;CDKL5;GRIP1;HECW2;IL1RAPL1;MCF2;NEDD4;OSTN;RHOJ;RND1;RND3;SLITRK1;TIAM1
GO:2000147	positive regulation of cell motility	493	59	3.33239e+16	1.7705e+16	0.0015016504974945427	APELA;ATOH8;BMP7;CD40;CDH13;CMKLR1;COL1A1;CTSH;DAB2IP;DRD1;EPHA1;FAM83H;FLT4;FN1;GPI;HDAC7;HSPB1;HYAL1;KIT;LYN;MAP3K3;MMP9;NOS3;NTN1;PDGFRB;PFN1;PLVAP;PRDM14;PYCARD;RET;ROR2;SCARB1;SEMA3B;SEMA3D;SEMA3F;SEMA5B;SEMA6B;SEMA6C;SMAD3;SPARC;SRC;SYDE1;TGFB1;TIRAP;TNFRSF14;TRPV4;VEGFB;CCL20;CXCL8;ETS1;FGF16;FGF9;HSPA5;KITLG;PLPP3;PTGS2;RHOJ;SMOC2;TIAM1
GO:0003013	circulatory system process	480	57	3244513471537570	1756811938061930	0.002310910427909957	ACE;ACVRL1;AGTRAP;APELA;AR;ATP2A3;CAV3;COL1A2;CPS1;DES;DRD1;DRD2;ELN;EMP2;EPHX2;GHRL;HSD11B2;JUP;KCNE3;KCNH2;KCNJ12;KCNJ8;KCNK3;NMU;NOS3;NPY1R;NTS;OPRL1;P2RX1;PPARA;PRKACA;PTP4A3;RAMP2;RNF207;SERPING1;SMAD3;SNTA1;SRC;SREBF1;SUCNR1;TBXA2R;TGFB1;THRA;TNNT1;TNNT2;TREX1;TRPV4;VEGFB;CACNA1B;CACNA1C;CHGA;EDNRB;HEY2;HTR2A;NCALD;PTGS2;UTS2B
GO:0051056	regulation of small GTPase mediated signal transduction	331	43	2.23736e+16	1.92191e+16	0.0025710319730513445	A2M;ARAP3;ARHGAP44;ARHGEF10L;ARHGEF16;ARHGEF19;ARHGEF25;ARHGEF6;ARRB1;CGNL1;DAB2IP;FOXM1;GPR20;IQSEC2;KANK2;LPAR4;LYN;PDGFRB;PLEKHG2;PLEKHG5;RAC3;RASGRF1;RHOBTB2;RHOF;RTN4R;SIPA1;SIPA1L3;SRC;STARD8;SYDE1;TIMP2;VAV3;ARHGAP24;DGKI;FLCN;GPR65;KITLG;MCF2;MCF2L;PLEKHG1;RHOJ;SIPA1L2;TIAM1
GO:0060485	mesenchyme development	262	36	1.77096e+16	2032791635845070	0.00314867453005796	ACVRL1;BCL9L;BMP7;COL1A1;CRB2;DAB2IP;FN1;FRZB;GSC;HAND2;HOXA5;LAMA5;LOXL2;LOXL3;NODAL;NOS3;PDGFRB;PHLDB1;RET;SEMA3B;SEMA3D;SEMA3F;SEMA5B;SEMA6B;SEMA6C;SIX2;SMAD3;TEAD2;TGFB1;EDNRB;FGF9;HEY2;KBTBD8;KITLG;NEDD4;TIAM1
GO:0070371	ERK1 and ERK2 cascade	326	42	2203565399419270	1906001973486630	0.0031635838195663945	APELA;ARRB1;CAVIN3;CD36;CTSH;DAB2IP;DRD2;EPHA1;FGFR4;FLT4;FN1;HAND2;KIT;LMO3;LYN;NDRG2;NODAL;NPY5R;PDGFRB;PTPN22;PYCARD;RET;ROR2;SIRPA;SRC;SULT1A4;TGFB1;TIMP3;TIRAP;TNIP1;TRPV4;ATF3;CALCR;CCL20;CHRNA7;DUSP10;ERRFI1;FLCN;HTR2A;KLF4;ROS1;TIAM1
GO:0007015	actin filament organization	388	47	2622648389492870	1.79208e+16	0.004929890186824067	AIF1L;ARHGEF10L;ARRB1;ASAP3;BAIAP2L1;CAV3;CDC42EP1;CDC42EP2;CGNL1;EFS;EMP2;EPHA1;ESPNL;FSCN2;GAS7;GHRL;HIP1;LIMK1;OBSL1;PDLIM3;PFN1;PLEKHG2;PXN;PYCARD;RAC3;RHOBTB2;RHOF;RND2;SAMD14;SHROOM1;SHROOM2;SMAD3;SORBS3;SRC;SSH3;SYNPO;TNNT2;TRPV4;WASF3;WIPF1;GPR65;LCP1;MYBPC1;NEBL;RHOJ;RND1;RND3
GO:0003012	muscle system process	423	50	2859227496792490	1748724089149620	0.005064113073804943	CAV3;DES;DRD1;DRD2;GAMT;GHRL;HAND2;JUP;KCNE3;KCNH2;KCNJ12;KCNJ8;KIT;LMCD1;MLIP;MYL10;NMU;NOS3;OBSL1;P2RX1;PPARA;PRKACA;PXN;RNF207;SMAD3;SNTA1;SORBS3;STAC;SULF1;TBXA2R;TNFRSF1A;TNFRSF1B;TNNT1;TNNT2;VEGFB;CACNA1C;CHGA;DTNA;EDNRB;ERRFI1;HEY2;HTR2A;KCNB2;KLF4;MYBPC1;MYH1;PPARGC1A;PROK2;PTGS2;TIAM1
GO:0048863	stem cell differentiation	202	29	1.3654e+16	2123920633821620	0.0057124240766481815	A2M;ACE;BMP7;ESRRB;FN1;FRZB;GSC;HAND2;KIT;LAMA5;LIN28A;LTBP3;RET;SEMA3B;SEMA3D;SEMA3F;SEMA5B;SEMA6B;SEMA6C;SOX18;SP7;TEAD2;TP73;TRIM6;WNT3;EDNRB;KBTBD8;KITLG;SHC4
GO:0010721	negative regulation of cell development	319	40	2156249577959340	1.85507e+16	0.00638811263833768	BMP7;CAV3;CLDN18;CTDSP1;DAAM2;DAB1;DIO3;EFNB3;FRZB;FUOM;GDF11;ISL2;LIN28A;LINGO1;NEXMIF;NFATC4;NKX2-2;NODAL;NOTCH3;NTN1;PMP22;PPARA;PTN;RTN4R;RTN4RL1;SEMA3B;SEMA3D;SEMA3F;SEMA5B;SEMA6B;SEMA6C;TGFB1;TP73;TRPV4;VAX1;WNT3;DUSP10;EDNRB;MCF2;OSTN
GO:0035924	cellular response to vascular endothelial growth factor stimulus	52	12	351488959416571	3414047490970560	0.007483901777970842	DAB2IP;FLT4;GAS1;HSPB1;PDGFRB;PTP4A3;RAMP2;VEGFB;ERN1;MT1G;SMOC2;XDH
GO:0040013	negative regulation of locomotion	314	39	2.12245e+16	1837496898006450	0.00835634497244886	ACVRL1;ADGRB1;ARAP3;BST2;C5;CSNK2B;CYGB;CYP1B1;DAB2IP;DRD2;EPHA1;GHRL;HYAL2;IL33;JUP;MAPK15;MID2;NEXMIF;NODAL;PTN;SEMA3B;SEMA3D;SEMA3F;SEMA5B;SEMA6B;SEMA6C;SULF1;TBXA2R;TGFB1;TRIM8;VASH1;WNT3;CYP19A1;DUSP10;FLCN;KLF4;MCTP1;NAV3;PPARGC1A
GO:0010975	regulation of neuron projection development	475	53	3.21072e+16	1650721909669270	0.009550341719782862	ARHGAP44;BMP7;DAB1;DAB2IP;EEF2K;EFNB3;FN1;KNDC1;L1CAM;LIMK1;LINGO1;LYN;MAPT;METRN;NCKIPSD;NFATC4;NTN1;OBSL1;PMP22;PTN;RET;RND2;RTN4R;RTN4RL1;SARM1;SEMA3B;SEMA3D;SEMA3F;SEMA5B;SEMA6B;SEMA6C;SHOX2;SRCIN1;SSH3;SYT17;SYT2;TRPV4;WNT3;ABL2;BRSK1;CDKL5;CHODL;GRIP1;HECW2;HSPA5;IL1RAPL1;KLF4;MCF2;NEDD4;OSTN;SLITRK1;TIAM1;ZNF804A
GO:0055123	digestive system development	142	22	959835235329867	2292060052623430	0.009550341719782862	ASS1;CLDN18;CPS1;DAB1;GIP;GLI2;HOXA5;KIT;MIXL1;NKX2-2;NODAL;RET;SHOX2;SIX2;SMAD3;STRA6;TGFB1;CXCL8;EDNRB;FGF9;KLF5;ZIC3
GO:0050808	synapse organization	385	45	2602370180295760	1.72919e+16	0.009550341719782862	ADGRB1;ARHGAP44;CACNB3;COLQ;CTTNBP2;DAB2IP;DRD1;DRD2;EEF2K;EIF4G1;GHRL;KIRREL3;L1CAM;LRFN1;MAPT;NFATC4;NTN1;NTNG2;PALM;PCDHB16;PCDHGC3;PCDHGC5;PFN1;PTN;SDK2;SEMA3F;SEZ6L;SHISA6;SPARC;SRCIN1;SYNDIG1;SYNPO;WASF3;CDKL5;CHRNA7;DOCK10;IL10RA;IL1RAPL1;NEDD4;NEFH;PCLO;RAB39B;SLITRK1;TIAM1;ZNF804A
GO:0051271	negative regulation of cellular component movement	301	37	2.03458e+16	1.81856e+16	0.011497689393947148	ACVRL1;ADGRB1;ARAP3;BST2;C5;CSNK2B;CYGB;CYP1B1;DAB2IP;DRD2;EPHA1;HYAL2;IL33;JUP;KCNE3;MAPK15;NEXMIF;NODAL;PTN;SEMA3B;SEMA3D;SEMA3F;SEMA5B;SEMA6B;SEMA6C;SULF1;TBXA2R;TGFB1;VASH1;WNT3;CYP19A1;DUSP10;FLCN;KLF4;MCTP1;NAV3;PPARGC1A
GO:0072507	divalent inorganic cation homeostasis	494	54	3339145114457420	1.61718e+16	0.011497689393947148	ATP2A3;BOK;C1QTNF1;CACNB3;CAV3;CD36;CD40;CMKLR1;CXCR4;DRD1;DRD2;EPHX2;GHRL;GPR157;GPR20;KCNK3;LACRT;LPAR4;LYN;NMB;NMU;OPRL1;P2RX1;PRKACA;SLC25A23;SMAD3;SYNPO;TBXA2R;TFAP2B;TGFB1;TGM2;TPCN1;TRPV4;TSPOAP1;ABL2;CACNA1C;CALB2;CALCR;CHRNA7;DDIT3;EDNRB;FAM155A;FAM155B;GPR65;GRIN2A;HERPUD1;HTR2A;MT1E;MT1G;MT1H;PROK2;SLC24A5;TRPM8;TRPV6
GO:0007265	Ras protein signal transduction	437	49	2.95386e+16	1.65885e+16	0.011497689393947148	ARAP3;ARHGAP44;ARHGEF10L;ARHGEF16;ARHGEF19;ARHGEF25;ARHGEF6;ARRB1;CDC42EP1;CDC42EP2;CDH13;COL1A2;DAB2IP;FOXM1;GPR20;IQSEC2;KANK2;LIMK1;LPAR4;LYN;NTN1;PDGFRB;PECAM1;PLEKHG2;PLEKHG5;RAB15;RAB36;RAB9B;RAC3;RASGRF1;RHOBTB2;RHOF;RND2;RTKN;RTN4R;TIMP2;VAV3;DGKI;FLCN;GPR65;KITLG;MCF2;MCF2L;PLEKHG1;RAB39B;RHOJ;RND1;RND3;TIAM1
GO:0007249	I-kappaB kinase/NF-kappaB signaling	259	33	1.75069e+16	1.88498e+16	0.011497689393947148	BCL3;BST2;CARD11;CC2D1A;CD36;CD40;CXXC5;DAB2IP;HSPB1;IKBKE;LITAF;LTBR;LURAP1;MAP3K3;MAVS;MID2;PLEKHG5;PYCARD;SECTM1;SIRPA;SLC44A2;TGM2;TIAF1;TICAM1;TIRAP;TNFRSF1A;TNIP1;TRIM8;CTH;EDA2R;LURAP1L;LY96;OPTN
GO:0045926	negative regulation of growth	250	32	1.68985e+16	1.89366e+16	0.01244020616310948	ACVRL1;BST2;CAV3;CD36;FRZB;HYAL1;HYAL2;NTN1;PPARA;PSRC1;RAI1;RTN4R;SEMA3B;SEMA3D;SEMA3F;SEMA5B;SEMA6B;SEMA6C;SIPA1;SMAD3;TGFB1;TIRAP;TP73;WNT3;DUSP10;FLCN;MT1E;MT1G;MT1H;OSGIN1;OSTN;TLL2
GO:0043491	protein kinase B signaling	232	30	1.56818e+16	1.91304e+16	0.01474500629986347	C1QTNF1;CAV3;CAVIN3;CD40;DRD2;FGF22;FGFR4;HIP1;HYAL2;KIT;LIN28A;MEIS3;MYORG;PDGFRB;PIK3C2B;RET;SRC;TGFB1;THEM4;CALCR;DDIT3;FGF16;FGF9;FLCN;KITLG;KLF4;OTUD3;SESN3;TRIB3;XDH
GO:0051961	negative regulation of nervous system development	297	36	2007542710513870	1.79324e+16	0.01474500629986347	BMP7;CTDSP1;DAAM2;DAB1;DIO3;EFNB3;FUOM;GDF11;ISL2;LIN28A;LINGO1;NEXMIF;NFATC4;NKX2-2;NOTCH3;NTN1;PMP22;PRKACA;PTN;RTN4R;RTN4RL1;SEMA3B;SEMA3D;SEMA3F;SEMA5B;SEMA6B;SEMA6C;TGFB1;TP73;TRPV4;VAX1;WNT3;DUSP10;EDNRB;MCF2;OSTN
GO:0061448	connective tissue development	265	33	1.79124e+16	1.8423e+16	0.014929474323266412	ACVRL1;BARX2;BMP7;COL1A1;COL2A1;COL6A1;CYTL1;DGAT2;EFEMP1;FRZB;GHRL;GLI2;HAND2;HOXA5;HOXC4;HYAL1;HYAL2;LOXL2;PDGFRB;PITX1;RARG;ROR2;SHOX2;SIX2;SMAD3;SULF1;TGFB1;THRA;TRPV4;VWA1;BMPR1B;FGF9;PPARGC1A
GO:0048568	embryonic organ development	423	47	2859227496792490	1.6438e+16	0.01527931488538198	ALDH1A3;APELA;BMP7;CITED1;COL2A1;CRB2;DLX6;E2F8;EFEMP1;ESRRB;FLT3LG;FRZB;GLI2;GSC;HAND2;HOXA5;HOXC4;HYAL1;KIT;MFAP2;NES;NODAL;NOTO;NTN1;OTX1;PAX8;PCGF2;RARG;RNF207;ROR2;SHOX2;SIX2;SMAD3;SOX18;STRA6;TEAD2;TGFB1;VASH1;ZIC1;CXCL8;FGF9;FZD6;HEY2;KITLG;RSPO3;TPO;ZIC3
GO:1902532	negative regulation of intracellular signal transduction	495	53	3345904517523120	1.58403e+16	0.01633176105718781	APLP1;ARAP3;ARHGAP44;ARRB1;BCL3;BMP7;C1QTNF3;CAV3;CAVIN3;CGNL1;DAB1;DAB2IP;DRD2;DUSP2;DUSP9;FOXM1;GBA;HDAC7;HSPB1;HYAL2;LITAF;LMO3;LYN;MMP9;NDRG2;OPRL1;PDE3B;PTPN22;PYCARD;RNF125;SIRPA;SRC;THEM4;TIMP2;TIMP3;TNIP1;ZNF385A;ATF3;DDIT3;DUSP10;DUSP5;ERRFI1;FLCN;FNIP1;HERPUD1;KLF4;OPTN;OTUD3;PTGS2;SESN3;SPINK1;TRIB3;XDH
GO:0005996	monosaccharide metabolic process	280	34	1892632858396920	1.79644e+16	0.017653523383361472	ACACB;C1QTNF1;C1QTNF3;CHST1;DGAT2;ESRRB;FUCA2;FUOM;G6PC3;GALK1;GHRL;GPI;IGFBP4;NPY1R;PDK2;PPARA;PPP1R3G;SDS;SLC25A1;SLC25A10;SLC25A13;SLC45A3;SOGA1;SRC;TFAP2B;WDTC1;XYLB;ATF3;GCK;HK2;HKDC1;PFKFB2;PPARGC1A;SLC2A3
GO:0045785	positive regulation of cell adhesion	392	43	2649686001755680	1622833798854200	0.02945043565356631	BMP7;CARD11;CD1D;CD36;CDH13;EBI3;EFNB3;EMID1;EMILIN3;EMP2;EPHA1;FLOT2;FN1;GLI2;HLA-DMB;HYAL1;JUP;LYN;MMRN1;NID1;NINJ1;NODAL;PDCD1;PTN;PYCARD;RAC3;RET;SIRPA;SIRPB1;SMAD3;SRC;TGFB1;TGM2;TNFRSF14;TNFSF13B;VAV3;ZMIZ1;DMP1;DUSP10;ETS1;FLCN;PLPP3;SMOC2
GO:0032102	negative regulation of response to external stimulus	312	36	2108933756499420	1707023745485280	0.02945043565356631	C1QTNF1;C1QTNF3;C5;CACNB3;DRD1;DRD2;FAP;GBA;GHRL;HTRA1;KANK2;LACRT;NOS3;NPY5R;PLAT;PPARA;PYCARD;RNF125;RTN4R;RTN4RL1;SEMA3B;SEMA3D;SEMA3F;SEMA5B;SEMA6B;SEMA6C;SERPING1;SIRPA;SMAD3;TNFRSF1A;TNFRSF1B;WNT3;CYP19A1;DUSP10;ETS1;KLF4
GO:1990778	protein localization to cell periphery	301	35	2.03458e+16	1.72026e+16	0.02945043565356631	AP4M1;AR;ARHGAP44;ARHGEF16;ARL13A;CACNB3;CAV3;CLIP3;DPP6;EHD2;EMP2;EPB41L3;FCHO2;FLOT2;IQSEC2;JUP;KRT18;LAMA5;LDLRAP1;PALM;RAB15;RAMP2;RTKN;STAC;STAC2;TGFB1;TNFRSF1A;EFR3B;GOLPH3L;GPR158;GRIN2A;GRIP1;KCNB2;LYPD1;OPTN
GO:0034405	response to fluid shear stress	33	8	2.2306e+16	3.58647e+16	0.030377361861337448	ASS1;NOS3;PDGFRB;SRC;TGFB1;ETS1;KLF4;PTGS2
GO:0035456	response to interferon-beta	33	8	2.2306e+16	3.58647e+16	0.030377361861337448	BST2;IFITM2;IFITM3;IKBKE;TREX1;TRIM6;IFI16;IRGM
GO:0098742	cell-cell adhesion via plasma-membrane adhesion molecules	270	32	1825038827739880	1.75339e+16	0.031545259273746254	CDH13;CDH20;CDH3;CDH7;CELSR2;CLDN18;CLDN23;CLDN5;DAB1;FXYD5;KIRREL3;L1CAM;NTNG2;PCDHB16;PCDHB8;PCDHGA11;PCDHGC3;PCDHGC5;PECAM1;RET;SCARF2;SDK2;ALCAM;CADM1;DSC1;IL1RAPL1;KLF4;PCDH19;PCDH9;SLITRK1;TENM4;UNC5D
GO:0015893	drug transport	216	27	1.46003e+16	1.84928e+16	0.03180537674763522	ABCA8;AQP1;CYGB;DRD1;DRD2;GHRL;KCNA2;MAPK15;SLC18A3;SLC19A3;SLC25A1;SLC25A10;SLC25A13;SLC25A23;SLC25A41;SLC26A6;SLC46A1;SLC4A11;SLC7A10;STRA6;SYT17;SYT2;CUBN;HTR2A;IPCEF1;SLC22A1;SLC7A3
GO:0031032	actomyosin structure organization	184	24	1243730164089400	1.92968e+16	0.03180537674763522	ARHGEF10L;ARRB1;ASAP3;CAV3;CNN2;EPB41L1;EPB41L3;EPHA1;LIMK1;LURAP1;MYO18A;OBSL1;PDGFRB;PFN1;PXN;RTKN;SMAD3;SORBS3;SRC;TNNT1;TNNT2;GPR65;MYBPC1;NEBL
GO:0010573	vascular endothelial growth factor production	34	8	2298197042339110	3.48099e+16	0.03354513030165876	C5;CYP1B1;FLT4;NDRG2;NODAL;SULF1;TGFB1;PTGS2
GO:0048871	multicellular organismal homeostasis	470	49	3.17692e+16	1.54237e+16	0.03354513030165876	ACACB;AMPD3;AQP1;CD36;CDH3;CLDN18;CMKLR1;COL2A1;CTSH;CXCR4;CYTL1;DRD1;DRD2;EIF4G1;ELOVL3;ESRRB;ESRRG;FLT3LG;G0S2;GBA;GHRL;HSPB1;HYAL2;LACRT;MFAP2;NMU;NOS3;PRDM14;PRKACA;RAC3;SIGLEC15;SRC;TFAP2B;THRA;TP53INP2;TRPV4;UCP2;ALOXE3;CUBN;DDIT3;EDNRB;FLCN;GADD45G;HTR2A;PLCL1;PPARGC1A;PROM1;PTGS2;TRPM8
GO:0048545	response to steroid hormone	388	42	2622648389492870	1.60143e+16	0.033943960129718356	ABCA2;ALPL;AQP1;AR;ASS1;BMP7;COL1A1;CPS1;CYP7B1;DNMT3B;ESRRB;ESRRG;GBA;GPI;HSD11B2;IGFBP7;KANK2;LMO3;NKX2-2;NODAL;PPARA;PTN;RAMP2;RARG;SDC1;SPARC;SRC;SREBF1;TGFB1;THRA;ZBTB7A;CALCR;CNGA3;CREBRF;CRY2;ERRFI1;FIBIN;GRIP1;NEDD4;PPARGC1A;PTGS2;UFM1
GO:0016053	organic acid biosynthetic process	401	43	2.71052e+16	1.58641e+16	0.035265288972273066	ACACB;ALDH1A3;APOC1;ASS1;BGN;CHST14;CPS1;CYP7B1;ELOVL3;EPHX2;ESRRB;FASN;FGFR4;GALK1;GAMT;GIP;GOT1L1;GPI;HAAO;HSD3B7;HYAL1;LPL;MGST2;NAT8L;PPARA;SDS;SLC45A3;TECR;TGFB1;TREX1;WDTC1;ZBTB7A;ALOX5AP;ALOXE3;CTH;GCK;HK2;HKDC1;HTR2A;PFKFB2;PPARGC1A;PTGS2;TRIB3
GO:0001101	response to acid chemical	332	37	2.24412e+16	1.64875e+16	0.03594396139234442	AQP1;ASS1;CD36;COL1A1;COL1A2;COL6A1;CPS1;CTSH;DGAT2;FGFR4;GIP;HPCA;IGFBP7;LYN;NFATC4;PDGFRB;PTN;RARG;RET;SIPA1;SPARC;SRC;SREBF1;TEAD2;UCP2;WNT3;ABCB4;ABL2;CPEB4;HMGCL;KLF4;LRAT;PPARGC1A;PTGS2;RRAGC;RRAGD;SESN3
GO:0031349	positive regulation of defense response	427	45	2.88627e+16	1.55911e+16	0.03754348517988543	CARD11;CD1D;CD36;COLEC12;DAB2IP;FLOT2;HYAL2;IKBKE;IL33;LPL;LYN;MAVS;MGST2;NPY5R;PGLYRP2;PRKACA;PTPN22;PYCARD;RNF125;SARM1;SIN3A;SRC;SUCNR1;TGM2;TICAM1;TIRAP;TNFRSF1A;TNIP1;TRIM6;TRPV4;CADM1;CRTAM;ETS1;FCRL3;IFI16;IRGM;LY96;OPTN;PTGS2;RAET1E;SH2D1A;TSLP;ULBP1;ULBP2;USP17L2
GO:0050803	regulation of synapse structure or activity	221	27	1.49383e+16	1.80744e+16	0.03754348517988543	ADGRB1;ARHGAP44;COLQ;CTTNBP2;DAB2IP;DNM1;DRD2;EEF2K;EIF4G1;GHRL;LRFN1;NFATC4;NTN1;NTNG2;PTN;SEMA3F;SHISA6;SPARC;SRCIN1;SYNDIG1;CDKL5;IL10RA;IL1RAPL1;NEDD4;SLITRK1;TIAM1;ZNF804A
GO:0099177	regulation of trans-synaptic signaling	417	44	2.81867e+16	1.56102e+16	0.03922754151717944	ADGRB1;APBA2;CACNB3;CACNG4;DNM1;DRD1;DRD2;EFNB3;GHRL;GIP;IQSEC2;KCNC4;KIT;MAPT;MPP2;NFATC4;NMU;NPY5R;NRGN;NTNG2;P2RX1;PLAT;PLEKHG5;PRKACA;PRRT2;PTN;RASGRF1;ROR2;S1PR2;SHISA6;SRC;SYNPO;TSHZ3;BRSK1;CACNA1B;CALB2;CHRNA7;CUBN;DGKI;GRIN2A;HTR2A;MCTP1;PLCL1;PTGS2
GO:0072522	purine-containing compound biosynthetic process	267	31	1804760618542770	1.71768e+16	0.03922754151717944	ACACB;AK1;AMPD3;ATP5F1D;ELOVL3;ESRRB;FASN;GALK1;GMPR;GPI;HPCA;IMPDH1;NOS3;PDK2;PFAS;PPARA;SLC25A1;SLC25A13;TECR;TGFB1;TREX1;ZBTB7A;ACSL5;FLCN;GCK;GUCY1A2;HK2;HKDC1;HTR2A;PFKFB2;PPARGC1A
GO:0001503	ossification	371	40	250773853737592	1.59506e+16	0.03922754151717944	ALPL;BCOR;BMP7;CHRDL1;CITED1;COL1A1;COL2A1;COL6A1;DHRS3;FASN;GLI2;HAND2;HDAC7;IGSF10;KAZALD1;KREMEN2;MMP9;MN1;PHOSPHO1;PRKACA;PTN;ROR2;SHOX2;SIX2;SMAD3;SP7;SPARC;TGFB1;THRA;TMEM119;TP53INP2;WNT3;ZHX3;BMPR1B;DMP1;FGF9;NELL1;OSTN;PTGS2;XYLT1
GO:0043583	ear development	212	26	1.43299e+16	1.81438e+16	0.03922754151717944	ALDH1A3;COL2A1;CYTL1;DLX6;ESRRB;FRZB;GLI2;GSC;HPCA;KCNK3;LGR5;NTN1;OTX1;PAX8;PDGFRB;ROR2;SHROOM2;SIX2;SPARC;STRA6;TGFB1;ZIC1;ESRP1;FGF9;FZD6;HEY2
GO:0001655	urogenital system development	326	36	2203565399419270	1.63372e+16	0.041438860492689265	ACE;AR;ASS1;BMP7;CITED1;CTSH;CYP7B1;GDF11;GLI2;HYAL2;KANK2;KCNJ8;KIRREL3;LAMA5;LGR5;LIN28A;NID1;NOTCH3;PAX8;PDGFRB;PECAM1;RARG;RET;SDC1;SIX2;SMAD3;STRA6;SULF1;TFAP2B;TGFB1;TP73;TREX1;CYP19A1;FLCN;FRAS1;PROM1
GO:0019932	second-messenger-mediated signaling	433	45	2926821527449520	1.5375e+16	0.04270733665346969	ADGRB1;ADGRE2;ADGRE5;ADGRG2;ADRA1D;APLP1;AQP1;CD36;CDH13;CMKLR1;CXCR4;DRD1;DRD2;GIP;HPCA;LACRT;LGR5;LMCD1;MAPT;NFATC1;NFATC4;NOS3;OPRL1;PDE3B;PDK2;PRKACA;RAMP2;SAMD14;SULT1A4;TBXA2R;CACNA1C;CALCR;CCL20;CHGA;CXCL8;EDNRB;GPR65;GRIN2A;GUCY1A2;IRGM;MC5R;MCTP1;NCALD;PCLO;SPINK1
GO:0009595	detection of biotic stimulus	22	6	1.48707e+16	4034783398419760	0.043962820022870476	CD1D;PGLYRP2;SCARB1;TREX1;CRTAM;LY96
GO:0042326	negative regulation of phosphorylation	423	44	2859227496792490	1.53888e+16	0.04484721193772089	ARRB1;BMP7;CAV3;CTDSP1;CTDSPL;DAB2IP;DRD2;DUSP2;DUSP9;EIF4G1;EPHA1;FOXM1;GBA;HHEX;HSPB1;HYAL2;INKA1;LMO3;LYN;MAPT;NDRG2;PLK1;PPARA;PTPN22;PYCARD;SIRPA;SRCIN1;TGFB1;TIMP3;TNIP1;ATF3;DNAJC3;DUSP10;DUSP5;ERRFI1;FLCN;GADD45A;KLF4;PKIB;PLPP3;PPARGC1A;SPINK1;TRIB3;XDH
GO:0050920	regulation of chemotaxis	205	25	1.38568e+16	1.80417e+16	0.04529238339617212	C5;CDH13;CMKLR1;CXCR4;HSPB1;LYN;PDGFRB;SEMA3B;SEMA3D;SEMA3F;SEMA5B;SEMA6B;SEMA6C;SMAD3;SUCNR1;TGFB1;TIRAP;TRPV4;VEGFB;WNT3;CXCL8;CYP19A1;FGF16;SMOC2;TIAM1
GO:2001057	reactive nitrogen species metabolic process	72	12	4.86677e+16	2465700965700960	0.04529238339617212	ASS1;CD36;CPS1;CYP1B1;NOS3;SIRPA;SMAD3;SUOX;TICAM1;KLF4;PTGS2;PTX3
GO:0002237	response to molecule of bacterial origin	330	36	2.2306e+16	1.61391e+16	0.04529238339617212	ALPL;ASS1;CD36;CD40;CITED1;CPS1;DAB2IP;KCNJ8;LACRT;LITAF;LOXL1;LYN;MGST2;NOS3;PALM3;PLSCR4;PTPN22;PYCARD;SCARB1;SIRPA;SPARC;SRC;TBXA2R;TGFB1;TICAM1;TIRAP;TNFRSF1B;TRIM6;CXCL8;DUSP10;EDNRB;IL10RA;IRGM;LY96;PPARGC1A;PTGS2
GO:0003007	heart morphogenesis	250	29	1.68985e+16	1716127872127870	0.04529238339617212	ACVRL1;BMP7;CAV3;CLDN5;COL2A1;DHRS3;ELN;HAND2;MESP2;NODAL;NOS3;NOTO;NPY1R;NPY5R;OBSL1;RNF207;SHOX2;SMAD3;SOX18;TEAD2;TGFB1;TNNT2;TREX1;XIRP2;ZMIZ1;HEY2;MYBPC1;NEDD4;ZIC3
GO:0090066	regulation of anatomical structure size	487	49	3291829292997500	1488534053215770	0.04742818091087289	ACE;AQP1;BAIAP2L1;CAV3;CDC42EP1;CDC42EP2;CPS1;DRD1;EPHX2;FN1;L1CAM;LIMK1;MAPT;MSN;NOS3;NTN1;NTS;P2RX1;PFN1;PLEKHG2;PYCARD;RAC3;RARG;RET;RHOBTB2;RILP;RND2;RTN4R;SEMA3B;SEMA3D;SEMA3F;SEMA5B;SEMA6B;SEMA6C;SSH3;TBXA2R;TRPV4;VAV3;WDTC1;WIPF1;WNT3;CDKL5;CHGA;EDNRB;HTR2A;PPP1R15A;PTGS2;SLC12A8;UTS2B
GO:0072511	divalent inorganic cation transport	451	46	3048490782632180	1.50894e+16	0.04742818091087289	ATP2A3;CACNB3;CACNG4;CAV3;DRD1;DRD2;GRAMD2A;HPCA;KCNE3;LACRT;LYN;NIPAL2;NOS3;OPRL1;P2RX1;PACSIN3;PDGFRB;PRKACA;PSEN2;RAMP2;SLC25A23;STAC;STAC2;TGFB1;TMEM37;TPCN1;TRPV4;CACNA1B;CACNA1C;CALCR;CHRNA7;DDIT3;FAM155A;FAM155B;FCRL3;GCK;GEM;GRIN2A;HTR2A;IL1RAPL1;PTGS2;SLC24A5;SLC3A2;SPINK1;TRPM8;TRPV6
GO:0009612	response to mechanical stimulus	207	25	1.3992e+16	1.78674e+16	0.04742818091087289	AQP1;BTG2;CACNB3;CAV3;CD40;CNN2;COL1A1;DRD2;FAS;GPI;JUP;KCNC1;KIT;LTBR;PPL;SRC;STRA6;TGFB1;TNFRSF1A;TRPV4;CASP5;ETS1;GADD45A;HTR2A;PTGS2

## Sheet: Drug_Transport_27 genes
ABCA8	ATP binding cassette subfamily A member 8
AQP1	aquaporin 1 (Colton blood group)
CUBN	cubilin
CYGB	cytoglobin
DRD1	dopamine receptor D1
DRD2	dopamine receptor D2
GHRL	ghrelin and obestatin prepropeptide
HTR2A	5-hydroxytryptamine receptor 2A
IPCEF1	interaction protein for cytohesin exchange factors 1
KCNA2	potassium voltage-gated channel subfamily A member 2
MAPK15	mitogen-activated protein kinase 15
SLC18A3	solute carrier family 18 member A3
SLC19A3	solute carrier family 19 member 3
SLC22A1	solute carrier family 22 member 1
SLC25A1	solute carrier family 25 member 1
SLC25A10	solute carrier family 25 member 10
SLC25A13	solute carrier family 25 member 13
SLC25A23	solute carrier family 25 member 23
SLC25A41	solute carrier family 25 member 41
SLC26A6	solute carrier family 26 member 6
SLC46A1	solute carrier family 46 member 1
SLC4A11	solute carrier family 4 member 11
SLC7A10	solute carrier family 7 member 10
SLC7A3	solute carrier family 7 member 3
STRA6	signaling receptor and transporter of retinol STRA6
SYT17	synaptotagmin 17
SYT2	synaptotagmin 2

## Sheet: STRING_369 molecules
A2M		Up-regulated
ABCB4		Down-regulated
ABL2
ACACB
ACE
ACSL5
ACVRL1
ADAMTS20
ADGRB1
ADGRG2
ADRA1D
AK1
ALCAM
ALDH1A3
ALPL
AMPD3
ANPEP
APLP1
APOC1
AR
ARHGAP44
ARHGEF6
ARRB1
ASS1
ATF3
ATP2A3
BGN
BMP7
BMPR1B
BRSK1
BST2
BTG2
CACNA1B
CACNA1C
CACNB3
CACNG4
CADM1
CALB2
CALCR
CARD11
CASP5
CAV3
CAVIN3
CCL20
CD1D
CD36
CD40
CDH13
CDH3
CDKL5
CELSR2
CGNL1
CHGA
CHRDL1
CHST14
CITED1
CLDN23
CLDN5
CLIP3
COL10A1
COL1A1
COL1A2
COL2A1
COL5A3
COL6A1
COL9A2
COLQ
CPEB4
CPS1
CRTAM
CSNK2B
CST3
CTDSP1
CTDSPL
CTH
CTSH
CTSL
CUBN
CXCL8
CXCR4
CYP19A1
CYP7B1
DAB1
DAB2IP
DDIT3
DES
DGAT2
DHRS3
DIO3
DNAJC3
DNM1
DNMT3B
DOCK10
DPP6
DRD1
DRD2
DSC1
DTNA
DUSP2
DUSP9
E2F8
EDA2R
EDNRB
EFEMP1
EFNB3
EHD2
EIF4G1
ELN
EMP2
EPB41L1
EPB41L3
EPHA1
EPHX2
ERN1
ERO1B
ESRRB
ESRRG
ETS1
FAP
FAS
FASN
FCRL3
FGF16
FGF22
FGF9
FGFR4
FLCN
FLT3LG
FLT4
FN1
FNIP1
FOXM1
FRAS1
FZD6
G0S2
G6PC3
GADD45A
GADD45G
GAS1
GBA
GCK
GHRL
GIP
GLI2
GMPR
GOLPH3L
GOT1L1
GPI
GRIN2A
GRIP1
HAND2
HDAC7
HERPUD1
HEY2
HK2
HKDC1
HMGCL
HOXA5
HOXC4
HPCA
HSD3B7
HSPA5
HSPB1
HSPG2
HTR2A
HTRA1
IFI16
IFITM2
IFITM3
IGFBP7
IKBKE
IL33
IMPDH1
ITGA9
JUP
KCNA2
KCNB2
KCNC1
KCNC4
KCNE3
KCNH2
KCNJ8
KIT
KITLG
KLF4
KLF5
KNDC1
KRT18
L1CAM
LACRT
LAMA1
LAMA5
LDLRAP1
LGR5
LIMK1
LIN28A
LINGO1
LIPG
LITAF
LOXL1
LOXL2
LOXL3
LOXL4
LPL
LRAT
LTBP3
LTBR
LURAP1
LY96
LYN
MAP3K3
MAPT
MAVS
MFAP2
MMP10
MMP9
MSN
MT1E
MT1G
MT1H
MYBPC1
MYH1
MYL10
MYO18A
NAT8L
NCKIPSD
NEBL
NEDD4
NES
NFATC1
NID1
NMB
NMU
NODAL
NOS3
NOTCH3
NPY1R
NRGN
NTN1
NTS
OPTN
P2RX1
PACSIN3
PAX8
PCDH19
PDE3B
PDGFRB
PDLIM3
PECAM1
PFAS
PFKFB2
PFN1
PGLYRP2
PIK3C2B
PKN3
PLAT
PLEKHG5
PLK1
PLPP3
PLTP
PLVAP
PMP22
PPARA
PPARGC1A
PPL
PPP1R15A
PRDM14
PRKACA
PROM1
PRRT2
PSEN2
PSRC1
PTGS2
PTN
PTPN22
PXN
PYCARD
RAC3
RAMP2
RARG
RASGRF1
RET
RHOF
RND1
RND3
RNF125
ROR2
RRAGC
RRAGD
RSPO3
RTKN
RTN4R
SARM1
SAT1
SCARB1
SDC1
SDK2
SDS
SEMA3F
SEMA5B
SEMA6C
SERPING1
SHC4
SIN3A
SIRPA
SIX2
SLC24A5
SLC25A13
SLC2A3
SLC3A2
SLC7A10
SMAD3
SNTA1
SORBS3
SOX18
SP7
SPARC
SRC
SRCIN1
SREBF1
SSH3
STRA6
SUOX
SYT2
TBXA2R
TECR
TFAP2B
TGFB1
TGM2
THEM4
THRA
TIAM1
TICAM1
TIMP2
TIMP3
TIRAP
TLL2
TNFRSF14
TNFRSF1A
TNFRSF1B
TNFSF13B
TNIP1
TNNT1
TNNT2
TP73
TPCN1
TPO
TRIB3
TRPM8
TRPV4
TRPV6
TSLP
UCP2
ULBP1
ULBP2
UNC5D
VAV3
VEGFB
VWA1
WASF3
WIPF1
WNT3
XDH
XIRP2
XYLB
XYLT1
ZIC3
ZMIZ1
ZNF804A

## Sheet: ncRNA-miRNA molecules
hsa-miR-149-5p	hsa-miR-29a-3p	hsa-miR-29b-3p	hsa-miR-29c-3p	hsa-miR-330-5p	hsa-miR-501-3p	hsa-miR-760	hsa-miR-766-3p			upregulated_lncRNAs
ACTBP2	ABCA11P	ABCA11P	ABCA11P	ACTBP2	DNAJA1P3	ACTBP2	EI24P4			lncRNA Symbol	Description
ACTG1P18	ACTL11P	AFG3L1P	AFG3L1P	ACTG1P10	EIF5P1	ACTG1P10	HSPD1P8			EDRF1-DT	EDRF1 divergent transcript
AKR1C7P	ACTN4P1	ALDOAP2	AHCTF1P1	ANP32AP1	FGD5-AS1	AHSA2P	LINC02558			HAGLR	HOXD antisense growth-associated long non-coding RNA
ALDOAP2	AFG3L1P	ANKRD10-IT1	ALDOAP2	ANXA2P2	FTH1P16	ANKRD26P1	MTCO1P2			LINC00997	long intergenic non-protein coding RNA 997
API5P1	ALDOAP2	ANXA2P2	AP4B1-AS1	ARHGEF34P	HMGN2P7	BARX1-DT	THRB-AS1			LOXL1-AS1	LOXL1 antisense RNA 1
ARHGEF34P	ATP5MGP2	ATP6V1E1P1	ATP5MGP2	CACYBPP3	HSPD1P1	DICER1-AS1	TPI1P1			SRRM2-AS1	SRRM2 antisense RNA 1
ATP5PFP1	ATP6V1E1P1	BCLAF1P1	ATP5MGP3	CCT6P4	KCNQ1OT1	FAM230G	TUBBP8			TMPO-AS1	TMPO antisense RNA 1
AURKAP1	BCLAF1P1	BDNF-AS	ATP6V1E1P1	CCT7P2	LINC00971	FSCN1P1	WAC-AS1
BTF3P10	BZW1P2	BZW1P1	BCLAF1P1	CECR7	MALAT1	GAPDHP1	ICMT-DT
CAP1P2	CA15P1	BZW1P2	BZW1P1	DHX9P1	MTND6P3	HNRNPA1P10
CDC20P1	CACYBPP2	C1orf220	BZW1P2	DICER1-AS1	MUC20-OT1	HOXA10-AS
CFL1P4	CALML3-AS1	CA15P1	CA15P1	DPY19L1P1	PANCR	KIAA2012-AS1
DHX9P1	CBR3-AS1	CACYBPP2	CACYBPP2	EEF1A1P19	PPIL1P1	LINC00293
DNAJB3	CBX3P9	CALM1P2	CALML3-AS1	EEF1B2P3	RPL13AP25	LINC00689
EEF1A1P11	CCDC144NL-AS1	CALML3-AS1	CBR3-AS1	EIF4A1P5	RPL4P5	LINC00857
EEF1A1P16	CCT5P1	CASC19	CCDC144NL-AS1	EIF4BP8	RPS18P12	LINC01345
EEF1A1P29	CCT7P1	CBR3-AS1	CCT5P1	EIF4HP1	RPS24P16	MALAT1
EIF3J-DT	CDV3P1	CCDC144NL-AS1	CCT8P1	ENSAP2	RPS3AP47	MTCO1P12
EIF3KP2	CEBPB-AS1	CCT5P1	CDC20P1	FGD5-AS1	S100A11P1	MZF1-AS1
EIF4A1P10	CENPBD2P	CDC20P1	CEP170P1	FSCN1P1	SDHAP2	PABPC1P4
EIF4BP7	CFL1P2	CDV3P1	CFL1P2	FTH1P12	SEPHS2P1	PDIA3P1
EIF4HP1	CHTF8P1	CFL1P2	CHTF8P1	FTH1P16	SLC25A1P1	RPL18AP15
EMC3-AS1	CROCCP2	CHTF8P1	CNOT6LP1	FTH1P4	SMPD4P1	RPL21P121
FAM192BP	CTNNA1P1	CRNDE	CRNDE	FTH1P5	SNHG20	RPL4P4
FEN1P1	CUTALP	CROCCP2	CROCCP2	GAS5	SNHG29	RPS3P7
FKBP1AP4	DDX3P3	CUTALP	CUTALP	GTF2IP1	SNHG29	RPS4XP22
FOXN3P1	DISC1FP1	DLEU1	CYP51A1P2	HK2P1	SNRPCP2	SNHG1
FTH1P23	DLGAP2-AS1	DLGAP2-AS1	DISC1FP1	HNRNPA1P39	SUPT16HP1	SNHG6
FUT8-AS1	DUXAP8	DLSTP1	DLGAP2-AS1	HNRNPCP7	SVIL-AS1	ZNF337-AS1
GACAT1	EBLN3P	DUXAP8	DLSTP1	HNRNPKP3	TAF12-DT
GACAT3	EDRF1-DT	EBLN3P	DUXAP8	HNRNPKP4	TEX41
GAPDHP1	EEF1A1P10	EDRF1-DT	EAF1-AS1	HNRNPLP1	THAP12P3
GAPDHP61	EEF1A1P11	EEF1A1P10	EBLN3P	HNRNPUP1	UBE2D3P1
GAPDHP62	EEF1A1P14	EEF1A1P12	EDRF1-DT	HSP90AA4P	UBE2D3P2
GAPDHP65	EEF1A1P16	EEF1A1P16	EEF1A1P10	HSP90B2P	ZNHIT1P1
GDI2P2	EEF1A1P17	EEF1A1P17	EEF1A1P12	HSPA8P16
HLA-H	EEF1A1P28	EEF1A1P19	EEF1A1P17	HSPA8P8
HMGA1P8	EEF1A1P30	EEF1A1P25	EEF1A1P19	IGHVIII-25-1
HNRNPA3P6	EEF1A1P38	EEF1A1P28	EEF1A1P25	KCNMA1-AS3
HNRNPUP1	EEF1A1P4	EEF1A1P30	EEF1A1P30	KRT19P1
HSP90AA2P	EEF1A1P6	EEF1A1P38	EEF1A1P38	LDHAP7
HSP90AA4P	EGLN3P1	EEF1A1P5	EEF1A1P5	LINC00365
HSP90AB3P	EIF4A2P2	EEF1A1P9	EEF1B2P1	LINC01939
HSPA8P6	EIF4EP1	EEF1B2P8	EEF1B2P6	LYPLA2P1
IGLVI-70	EIF4HP1	EEF1GP2	EEF1B2P8	MALAT1
KANTR	EIF4HP2	EIF2S2P2	EIF4A2P2	MRPS31P5
LINC00963	EMC3-AS1	EIF4A2P1	EIF4HP1	MSNP1
LINC01278	FGD5-AS1	EIF4HP1	EIF4HP2	MTCO1P12
SNHG30	FKBP1AP1	EIF4HP2	EMC3-AS1	MTND4P15
LINC02128	FRG1HP	EMC1-AS1	FKBP1AP1	MYH16
LYPLA1P3	FTX	EMC3-AS1	FRG1HP	N4BP2L2-IT2
MAGOH2P	GAPDHP35	FAM41AY2	FTX	NAP1L1P1
MALAT1	GAPDHP60	FGD5-AS1	GAPDHP1	NORAD
MEMO1P1	GAPDHP65	FKBP1AP1	GAPDHP60	OSTCP1
MICA-AS1	GAPDHP71	FTLP3	GAPDHP65	PA2G4P4
MIR646HG	GARS1-DT	FTX	GAPDHP71	PAX8-AS1
MMP25-AS1	GAS5	GABPB1-AS1	GARS1-DT	PDYN-AS1
MTCO1P12	GMFBP1	GAPDHP1	GAS5	PHB2P1
MTHFD2P5	GYG1P3	GAPDHP60	GHET1	PKMP1
NACA3P	H19	GAPDHP65	GYG1P3	POLRMTP1
NACA4P	HAGLR	GAPDHP71	H19	RPL10AP6
NACAP2	HCG11	GARS1-DT	HAGLR	RPL10P9
NDUFA5P11	HCG25	GAS5	HCG25	RPL11P5
NEAT1	HEIH	GHET1	HEIH	RPL14P1
NORAD	HERC2P2	GMDS-DT	HERC2P2	RPL17P40
NPM1P33	HMGB3P10	GMFBP1	H2BC19P	RPL21P12
NPM1P38	HMGB3P9	GYG1P3	HMGB3P9	RPL23AP71
NPM1P45	HMGN2P4	H19	HMGN2P4	RPL3P1
NPM1P9	HNRNPA1P54	HCG25	HNRNPA1P54	RPL3P7
NUCKS1P1	HNRNPH1P1	HEIH	HNRNPA1P64	RPL7P1
OTUD4P1	HNRNPKP2	HERC2P2	HNRNPKP2	RPS6P25
PFN1P1	HNRNPKP4	H2AC10P	HNRNPUP1	SERBP1P5
PFN1P9	HNRNPUP1	H2BC16P	HOTAIRM1	SLC5A4-AS1
PHC1P1	HOTAIRM1	HMGB1P6	HSP90AA2P	SLC9A3-AS1
PRELID3BP6	HSP90AB2P	HMGB3P9	HSP90AB2P	SNHG1
PSMA2P3	HSP90AB3P	HMGN2P4	HSP90AB4P	SNHG12
PTMAP5	HSP90AB4P	HNRNPA1P54	HSPA8P1	STIP1P3
RBM8B	HSPA8P1	HNRNPA3P6	HSPA8P7	THAP12P3
RNASEH1-DT	HSPA8P7	HNRNPKP2	HSPA8P9	TOP1P1
RNF5P1	HSPA8P9	HNRNPKP4	HSPA9P1	TTN-AS1
RPL11P5	HSPA9P1	HOTAIRM1	HSPB1P1	TUBB8P3
RPL13P12	HTATSF1P2	HSP90AA2P	KCNQ1OT1	TUG1
RPL13P2	KCNQ1OT1	HSP90AB2P	KMT2E-AS1	YAP1P1
RPL23P8	KLKP1	HSP90AB4P	KRT18P25	YWHAQP6
RPL24P2	KMT2E-AS1	HSPA8P1	KRT19P1	ZNF433-AS1
RPL3P2	KRT19P1	HSPA8P7	LINC00174	DARS1-AS1
RPL3P7	LDHAP3	HSPA8P9	LINC00294
RPL6P27	LDHAP4	HSPA9P1	LINC00365
RPLP0P2	LDHAP7	HSPB1P1	LINC00618
RPS2P5	LINC00174	HSPD1P1	LINC00632
RPS6P25	LINC00294	HTATSF1P2	LINC00674
SCAMP1-AS1	LINC00324	KCNQ1OT1	LINC00847
SLC5A4-AS1	LINC00618	KMT2E-AS1	LINC00858
SNHG1	LINC00632	KPNA2P1	LINC00943
SNHG22	LINC00674	KRT18P15	LINC00963
STIP1P3	LINC00858	KRT18P35	PRDM16-DT
SUPT4H1P1	LINC00943	KRT18P62	LINC00997
TMPO-AS1	PRDM16-DT	KRT19P1	LINC01278
TPI1P1	LINC00997	LAPTM4BP1	DUXAP9
TPT1P6	DUXAP9	LARGE-IT1	LINC01465
TPT1P9	LINC01535	LDHAP4	TAF12-DT
TSPY26P	TAF12-DT	LDHAP7	LINC01806
TUBAP2	LINC01806	LDHBP2	LINC01890
TUBBP1	LINC01890	LETM1P2	LINC01963
TUG1	LINC01926	LINC00174	LNCAROD
UBE2MP1	LOXL1-AS1	LINC00294	LOXL1-AS1
UPF3AP3	LRRC37A4P	LINC00632	LRRC37A4P
VDAC1P1	MALAT1	LINC00674	MALAT1
WASF4P	MBNL1-AS1	LINC00943	MBNL1-AS1
WBP11P1	MCM3AP-AS1	PRDM16-DT	MINCR
WWP1P1	MINCR	LINC00997	MIR17HG
ZNF300P1	MIR17HG	LINC01000	MIR29B2CHG
	MIR29B2CHG	DUXAP9	MIR663AHG
	MIR4458HG	LINC01535	MIRLET7BHG
	MIR663AHG	LINC01569	MORF4L1P1
	MIRLET7BHG	TAF12-DT	MPRIPP1
	MSL3P1	LINC01806	MRRFP1
	MTCO1P12	LINC01926	MSL3P1
	MTCO2P12	LINC02128	MTCO2P12
	MTHFD1P1	LINC02210	MTHFD1P1
	MTIF2P1	LINC02631	MTIF2P1
	MTND5P12	LNCAROD	MTND5P12
	MTND5P7	LRRC37A4P	MTND5P7
	MTND6P12	MALAT1	MTND6P12
	N4BP2L2-IT2	MBNL1-AS1	MYADML
	NEAT1	MINCR	N4BP2L2-IT2
	NIPBL-DT	MIR17HG	NBR2
	NMD3P1	MIR181A1HG	NEAT1
	NME2P1	MIR29B2CHG	NIPBL-DT
	NOC2LP1	MIR600HG	NMD3P1
	NOC2LP2	MIR663AHG	NME2P1
	NORAD	MIRLET7BHG	NOC2LP1
	NPIPP1	MORF4L1P1	NOC2LP2
	NSUN5P2	MRPL20-AS1	NPM1P24
	NT5C3AP1	MSL3P1	NSUN5P1
	NUTF2P2	MSNP1	NSUN5P2
	NUTM2B-AS1	MTCO1P11	NT5C3AP1
	OIP5-AS1	MTHFD1P1	NUS1P2
	OR51K1P	MTIF2P1	NUTF2P2
	PA2G4P4	MTND5P7	OIP5-AS1
	PABPC1P4	MTND6P12	PABPC1P4
	PAX8-AS1	MTND6P8	PCDHB19P
	PCDHB19P	MYADML	PCGF7P
	PCGF7P	MYL6P1	PGAM1P5
	PGAM1P5	N4BP2L2-IT2	PHB1P11
	PGDP1	NEAT1	PHF5CP
	PHB1P11	NIFK-AS1	PKD1P6
	PHF5CP	NIPBL-DT	PPIAP22
	PKD1P6	NMD3P1	PPP4R1L
	PPIAP22	NME2P1	PRMT5-AS1
	PPIL1P1	NOC2LP1	PSAT1P3
	PPP4R1L	NOC2LP2	PSMC1P12
	PRMT5-AS1	NPM1P24	PSMD6-AS2
	PSMC1P12	NSUN5P1	PSME2P2
	PSMD6-AS2	NT5C3AP1	PTBP1P
	PSME2P2	NUS1P2	PTTG3P
	PTBP1P	NUTF2P2	PVT1
	PTTG3P	OIP5-AS1	RAC1P2
	PVT1	OR51K1P	RACGAP1P1
	RAC1P2	PABPC1P4	RANP1
	RACGAP1P1	PCDHB19P	RBMY2NP
	RANP1	PCGF7P	RCN1P1
	RBMY2NP	PFN1P9	RCN1P2
	RMRP	PGAM1P5	RNF216P1
	RNF216P1	PHB1P11	RPL11P3
	RPL11P3	PKD1P6	RPL12P16
	RPL12P16	PPIAP22	RPL12P33
	RPL12P33	PPP4R1L	RPL13AP7
	RPL13AP7	PRMT5-AS1	RPL14P1
	RPL14P1	PSAT1P3	RPL15P13
	RPL15P13	PSMC1P12	RPL15P21
	RPL15P21	PSMC1P13	RPL21P28
	RPL21P28	PSMD7P1	RPL34P31
	RPL29P2	PSME2P2	RPL34P6
	RPL34P18	PTTG3P	RPL35AP21
	RPL34P31	PVT1	RPL3P4
	RPL34P6	RAC1P2	RPL5P1
	RPL35AP21	RANP1	RPL6P12
	RPL3P4	RBMY2NP	RPL7P2
	RPL5P1	RCC2P6	RPL9P2
	RPL6P12	RCN1P1	RPLP0P6
	RPL7P2	RNF216P1	RPS15AP1
	RPS15AP1	RPL11P3	RPS15AP11
	RPS15AP11	RPL12P16	RPS24P8
	RPS27AP2	RPL12P33	RPS27AP2
	RPS27P23	RPL13AP7	RPS27P23
	RPS4XP13	RPL14P1	RPS4XP13
	RPS4XP17	RPL15P13	RPS4XP16
	RPS4XP2	RPL15P21	RPS4XP17
	RPSAP45	RPL23AP63	RPS4XP2
	RPSAP53	RPL32P9	RPSAP53
	RRN3P3	RPL34P31	RRN3P3
	SAP30L-AS1	RPL34P6	SAP30L-AS1
	SCDP1	RPL35AP21	SH3GL1P1
	SERBP1P1	RPL3P4	SKP1P2
	SH3GL1P1	RPL4P3	SLC25A47P1
	SKP1P2	RPL5P1	SLC25A5P6
	SLC25A25-AS1	RPL9P2	SMG1P2
	SMG1P2	RPLP0P6	SNHG1
	SNHG10	RPS10P28	SNHG10
	SNHG16	RPS15AP1	SNHG16
	SNHG19	RPS15AP11	SNHG19
	SNHG20	RPS23P1	SNHG25
	SRMP2	RPS23P8	SNHG29
	SRRM2-AS1	RPS24P8	SNHG5
	STAG3L5P-PVRIG2P-PILRB	RPS27AP2	SNRPGP2
	STMN1P1	RPS27P21	SRPK2P
	SUCLG2P2	RPS27P23	SRRM2-AS1
	TARS2P1	RPS28P7	ZNRD2-DT
	TCEA1P2	RPS4XP13	STAG3L5P-PVRIG2P-PILRB
	TDGF1P2	RPS4XP17	SUCLG2P2
	TMED10P1	RPS4XP2	TAGLN2P1
	TMEM147-AS1	RPSAP42	TARS2P1
	TMEM161B-DT	RPSAP53	TCEA1P2
	TMEM198B	RRN3P3	TLK2P1
	TMEM202-AS1	SAP30L-AS1	TLX1NB
	TMEM26-AS1	SCARNA9	TMEM147-AS1
	TOP1P1	SELENOOLP	TMEM161B-DT
	TTC28-AS1	SERBP1P3	TMEM198B
	TUBAP2	SKP1P2	TMEM202-AS1
	TUBBP10	SLC25A47P1	TMPO-AS1
	TUBBP2	SLC25A5P1	TMPOP2
	TUBG1P	SLC25A5P6	TOP1P1
	TUG1	SNHG1	TRHDE-AS1
	TUSC2P2	SNHG10	TTC28-AS1
	TVP23CP2	SNHG16	TUBBP10
	TYRO3P	SNHG20	TUBBP2
	UBA52P5	SNHG29	TUBG1P
	UBE2HP1	SNHG5	TUG1
	UBE3AP2	SNRPGP2	TVP23CP2
	WBP11P1	SRD5A1P1	TYRO3P
	XPOTP1	SRPK2P	UBA52P5
	XRCC6P2	ZNRD2-DT	UBE2D3P2
	YES1P1	STAG3L5P-PVRIG2P-PILRB	UBE3AP2
	ZFAS1	SUCLG2P2	VDAC1P9
	ZNF252P	TAGLN2P1	WASF4P
	ZSCAN16-AS1	TARS2P1	XIST
		TCEA1P2	XPOTP1
		TEKT4P2	XRCC6P2
		THUMPD3-AS1	YES1P1
		TLK2P1	ZNF252P
		TLX1NB
		TMED10P1
		TMEM147-AS1
		TMEM198B
		TMEM202-AS1
		TMPO-AS1
		TMPOP2
		TOP1P1
		TPI1P3
		TRHDE-AS1
		TTC28-AS1
		TUBAP2
		TUBBP2
		TUG1
		TVP23CP2
		TYMSOS
		TYRO3P
		UBA52P5
		UBE2D3P2
		UBE2HP1
		UBE3AP2
		UPF3AP3
		USP2-AS1
		VDAC1P9
		WASF4P
		XPOTP1
		YWHAEP7
		ZNF252P
